# Supplementary material for: ARC (NSC 188491) has identical activity to Sangivamycin (NSC 65346) including inhibition of both P-TEFb and PKC
Source: BMC Cancer. 2009 Feb 20;9:63. doi: 10.1186/1471-2407-9-63 (PMC2651907; doi:10.1186/1471-2407-9-63)
Supplement: Additional file 1 — Results from Microarray Analysis. The Genesifter suite (VizX labs, Seattle, WA) was used for analysis of microarray data. In brief, compressed .CEL files containing array data were loaded into the Genesifter web portal http://www.genesifter.net. Using the advanced upload function, probe-level data was then compiled, normalized and transformed using GC-RMA. Pairwise analysis was conducted using duplicate control MCF7 arrays versus duplicate arrays from ARC treated (2 μM, 24 hours) MCF-7 cells. The following criteria were applied to filter the differentially expressed transcript list, a fold change of >4 and a Wilcoxon rank sum test where p < 0.05 with Benjamini-Hochberg estimation of false discovery rate (FDR). The list of differentially regulated transcripts was then exported into excel for gene ontogeny analysis. Raw data files for microarray analysis (.CHP and .CEL) can be downloaded from http://www.ncbi.nlm.nih.gov/projects/geo/query/acc.cgi?acc=GSE13477. [file 1471-2407-9-63-S1.xls]

## Sheet: Supplementary Table - Microarra
Group1	CONTROL MCF7 CELLS
Group2	ARC TREATED MCF7 CELLS
Statistics:	t-test
Data Transformation:	Log Transformed
4 Fold cut-off applied
Tests	2083
Grp1 Mean	Grp1 SEM	Grp2 Mean	Grp2 SEM	Ratio	Direction	p-value	adj. p-value	Gene Identifier	Other ID	Gene Name
5.45114	0.02789	13.345	0.02225	237.83	Up	2.04e-05	0.00299084	AF003934	221577_x_at	Homo sapiens prostate differentiation factor mRNA, complete cds. /PROD=prostate differentiation factor /FL=gb:U88323.1 gb:BC000529.1 gb:AF003934.1 gb:NM_004864.1 gb:AF019770.1 gb:AB000584.1
3.4415	0.472105	10.2874	0.03655	115.04	Up	0.0047501	0.00895404	Y11162	1566403_at	H.sapiens U68 small nucleolar RNA gene.
5.51078	0.04666	12.26	0.06525	107.58	Up	0.000141229	0.00347112	NM_001924	203725_at	Homo sapiens growth arrest and DNA-damage-inducible, alpha (GADD45A), mRNA. /PROD=growth arrest and DNA-damage-inducible, alpha /FL=gb:M60974.1 gb:NM_001924.2
2.05387	0.10375	8.7065	0.156895	100.61	Up	0.000798457	0.00451952	AA416756	244677_at	ESTs, Moderately similar to ALU6_HUMAN ALU SUBFAMILY SP SEQUENCE CONTAMINATION WARNING ENTRY (H.sapiens)
3.94893	0.08661	10.5856	0.0273	99.5	Up	0.000187177	0.00347112	NM_001674	202672_s_at	Homo sapiens activating transcription factor 3 (ATF3), mRNA. /PROD=activating transcription factor 3 long isoform /FL=gb:L19871.1 gb:NM_001674.1
8.92568	0.05105	15.3439	0.02625	85.52	Up	8e-05	0.00299084	NM_173714	1553575_at	Homo sapiens NADH dehydrogenase 6 (MTND6), mRNA. /PROD=NADH dehydrogenase 6 /FL=gb:NM_173714.1
4.44219	0.173605	10.8017	0.06955	82.11	Up	0.000863704	0.004594	BE961949	241617_x_at	ESTs, Moderately similar to 810024C cytochrome oxidase I (H.sapiens)
3.43712	0.350155	9.61582	0.040635	72.44	Up	0.00323908	0.00741501	BF196475	241529_at	ESTs
4.48423	0.224245	10.6402	0.0101	71.31	Up	0.00132699	0.0053159	NM_001955	218995_s_at	Homo sapiens endothelin 1 (EDN1), mRNA. /PROD=endothelin 1 /FL=gb:NM_001955.1
2.46002	0.24948	8.55188	0.081865	68.21	Up	0.00185258	0.00588427	AK024679	214704_at	Homo sapiens cDNA: FLJ21026 fis, clone CAE06812.
2.23534	0.1812	8.2967	0.093815	66.78	Up	0.0011313	0.00512281	NM_021724	204760_s_at	Homo sapiens nuclear receptor subfamily 1, group D, member 1 (NR1D1), mRNA. /PROD=nuclear receptor subfamily 1, group D, member 1 /FL=gb:NM_021724.1 gb:M24898.1
4.61204	0.01	10.3518	0.0331	53.44	Up	3.63e-05	0.00299084	BG285881	225968_at	ESTs
2.32373	0.002595	8.03138	0.376635	52.26	Up	0.00432635	0.00859915	AJ417079	1565358_at	Homo sapiens partial mRNA for PMLRARA fusion protein (PMLRARA gene).
4.55432	0.30578	10.2289	0.0119	51.08	Up	0.00289547	0.00707064	AA164751	204780_s_at	tumor necrosis factor receptor superfamily, member 6 /FL=gb:NM_000043.1 gb:M67454.1
2.88272	0.162995	8.42415	0.05884	46.57	Up	0.000976489	0.00482104	BC009008	1570038_at	Homo sapiens, Similar to hypothetical protein PRO1722, clone IMAGE:3452873, mRNA.
3.83947	0.24951	9.34901	0.025765	45.56	Up	0.00206635	0.00602571	NM_000043	204781_s_at	Homo sapiens tumor necrosis factor receptor superfamily, member 6 (TNFRSF6), mRNA. /PROD=apoptosis (APO-1) antigen 1 /FL=gb:NM_000043.1 gb:M67454.1
4.05828	0.155525	9.5661	0.156725	45.5	Up	0.00160316	0.00558678	BU678407	1560792_at	Homo sapiens cDNA FLJ37191 fis, clone BRALZ2003453.
3.96522	0.3878	9.4075	0.078465	43.48	Up	0.00524389	0.00949828	AY034790	1555827_at	Homo sapiens cyclin L gamma mRNA, complete cds, alternatively spliced. /PROD=cyclin L gamma /FL=gb:AY034790.1
8.30004	0.01131	13.7004	0.04125	42.23	Up	6.27e-05	0.00299084	NM_000389	202284_s_at	Homo sapiens cyclin-dependent kinase inhibitor 1A (p21, Cip1) (CDKN1A), mRNA. /PROD=cyclin-dependent kinase inhibitor 1A (p21,Cip1) /FL=gb:U03106.1 gb:BC000275.1 gb:BC001935.1 gb:L25610.1 gb:U09579.1 gb:NM_000389.1 gb:L26165.1
2.88478	0.055505	8.2785	0.078115	42.04	Up	0.000315494	0.00360417	AF288161	210462_at	Homo sapiens JEM-1short protein (BLZF1) mRNA, complete cds. /PROD=JEM-1short protein /FL=gb:AF288161.1
4.43616	0.23502	9.82677	0.03608	41.95	Up	0.00193993	0.00592009	X83493	215719_x_at	H.sapiens mRNA for FasApo-1 (clone pCRTM11-FasdeltaTM).
2.95669	0.061645	8.31268	0.06021	40.96	Up	0.000258744	0.00347112	Z70519	216252_x_at	H.sapiens FASApo 1 mRNA for FAS soluble protein (clone FAS Exo4Del). /PROD=FAS soluble protein
6.10768	0.14355	11.4579	0.0358	40.79	Up	0.000763783	0.00444341	BE964053	228967_at	ESTs, Weakly similar to ALU5_HUMAN ALU SUBFAMILY SC SEQUENCE CONTAMINATION WARNING ENTRY (H.sapiens)
2.59626	0.110355	7.81558	0.088505	37.25	Up	0.000733788	0.00442132	BC009050	1559975_at	Homo sapiens, clone IMAGE:3448993, mRNA.
2.86259	0.0704	8.06523	0.07904	36.83	Up	0.000413653	0.00381081	AI190292	240190_at	ESTs
2.57762	0.001925	7.77909	0.056005	36.8	Up	0.000116049	0.00347112	NM_023915	219936_s_at	Homo sapiens G protein-coupled receptor 87 (GPR87), mRNA. /PROD=G protein-coupled receptor 87 /FL=gb:NM_023915.1 gb:AF237763.1
5.9032	0.112425	11.0894	0.01395	36.41	Up	0.000476809	0.0038415	BF131886	223195_s_at	Homo sapiens mRNA; cDNA DKFZp761M02121 (from clone DKFZp761M02121); complete cds /FL=gb:AL136551.1
4.26922	0.004925	9.43065	0.06238	35.79	Up	0.000146945	0.00347112	AI624156	235534_at	ESTs, Weakly similar to ALUA_HUMAN !!!! ALU CLASS A WARNING ENTRY !!! (H.sapiens)
2.56453	0.16154	7.71326	0.114325	35.47	Up	0.00147415	0.00536957	AI422414	238733_at	ESTs
5.76546	0.15385	10.8992	0.04355	35.11	Up	0.000968678	0.00481931	J05008	222802_at	Homo sapiens endothelin-1 (EDN1) gene, complete cds /FL=gb:NM_001955.1
4.19825	0.334045	9.24931	0.10913	33.15	Up	0.0048056	0.00895415	AI241501	237464_at	ESTs
2.7678	0.12243	7.72286	0.117745	31.02	Up	0.00117308	0.00513418	AW004714	242450_at	ESTs
5.30468	0.1228	10.2412	0.0161	30.62	Up	0.00062885	0.00424583	AI553933	228181_at	solute carrier family 30 (zinc transporter), member 1
3.38754	0.01167	8.29433	0.00803	30	Up	8.33e-06	0.00217011	AW662189	228532_at	ESTs
8.75732	0.047005	3.85437	0.21666	29.92	Down	0.0020384	0.00601414	AI669535	228977_at	ESTs
3.57773	0.035175	8.47785	0.182185	29.86	Up	0.00143078	0.00533833	AI608836	230123_at	ESTs, Weakly similar to unnamed protein product (H.sapiens)
4.22924	0.22416	9.10736	0.05547	29.41	Up	0.0022334	0.00627918	AL136551	223196_s_at	Homo sapiens mRNA; cDNA DKFZp761M02121 (from clone DKFZp761M02121); complete cds. /PROD=hypothetical protein /FL=gb:AL136551.1
2.91918	0.14262	7.78505	0.186795	29.16	Up	0.00232466	0.00636989	BF510413	240768_x_at	ESTs
3.12395	0.00401	7.95491	0.197415	28.46	Up	0.00166643	0.00568113	NM_005083	206512_at	Homo sapiens U2 small nuclear ribonucleoprotein auxiliary factor, small subunit 1 (U2AF1RS1), mRNA. /PROD=U2 small nuclear ribonucleoprotein auxiliaryfactor, small subunit-related protein 1 /FL=gb:D49676.1 gb:NM_005083.2
5.87696	0.15869	10.7041	0.02275	28.39	Up	0.00110115	0.00508942	NM_006763	201236_s_at	Homo sapiens BTG family, member 2 (BTG2), mRNA. /PROD=BTG family, member 2 /FL=gb:U72649.1 gb:NM_006763.1
2.61612	0.02577	7.42176	0.127625	27.97	Up	0.000733242	0.00442132	AB078026	1554420_at	Homo sapiens ATF3deltaZip2a gene for ATF3deltaZip2, complete cds. /PROD=ATF3deltaZip2 /FL=gb:AB078026.1
6.73504	0.08932	11.4873	0.0705	26.95	Up	0.000572848	0.0041006	AI972416	212907_at	Human hbc647 mRNA sequence
4.49161	0.12026	9.21115	0.127265	26.35	Up	0.0013736	0.0053248	AI917390	240964_at	ESTs
3.88674	0.207225	8.58743	0.100705	26	Up	0.00239374	0.00647354	AI359676	237737_at	prostate cancer associated protein 6
5.10998	0.029665	9.80397	0.00642	25.88	Up	4.18e-05	0.00299084	NM_002616	202861_at	Homo sapiens period (Drosophila) homolog 1 (PER1), mRNA. /PROD=period 1 /FL=gb:NM_002616.1 gb:AB002107.1 gb:AF022991.1
3.53889	0.07036	8.23067	0.093835	25.84	Up	0.000624304	0.00424126	W93523	238633_at	ESTs
4.59036	0.1304	9.27797	0.03159	25.77	Up	0.000818251	0.00457392	AL556611	229744_at	ESTs
2.44715	0.06173	7.09546	0.083935	25.08	Up	0.00050204	0.0038415	AI369956	242421_at	ESTs
3.65618	0.056435	8.30446	0.040025	25.08	Up	0.000221477	0.00347112	BG251266	204420_at	FOS-like antigen-1 /FL=gb:NM_005438.1
3.33765	0.229465	7.9848	0.209115	25.06	Up	0.00443336	0.00868169	AI766299	236338_at	ESTs
7.09413	0.090195	11.6749	0.0183	23.93	Up	0.000403408	0.00381081	AJ276888	217373_x_at	Homo sapiens non-productive mRNA for p53-binding protein, alternatively spliced variant DS2 (MDM2 gene). /PROD=p53-binding protein
3.62424	0.06193	8.19889	0.12348	23.83	Up	0.000910603	0.00464743	BF677986	1559060_a_at	Homo sapiens, clone IMAGE:3048919, mRNA, partial cds
2.15783	0.290225	6.70078	0.06822	23.31	Up	0.00427914	0.00856239	AF134715	223502_s_at	Homo sapiens DTL precusor (DTL) mRNA, complete cds. /PROD=DTL precusor /FL=gb:AF186114.1 gb:AF116456.1 gb:NM_006573.1 gb:AF136293.1 gb:AF134715.1 gb:AF132600.1
7.29573	0.034885	2.76424	0.11237	23.13	Down	0.000673502	0.00435685	AI793200	242056_at	ESTs
3.02344	0.29247	7.53878	0.053375	22.87	Up	0.00430721	0.0085938	BF057027	241420_at	ESTs
2.58024	0.042985	7.07656	0.02838	22.57	Up	0.000131207	0.00347112	NM_003862	206987_x_at	Homo sapiens fibroblast growth factor 18 (FGF18), mRNA. /PROD=fibroblast growth factor 18 /FL=gb:AB007422.1 gb:AF075292.1 gb:NM_003862.1
5.68725	0.14138	10.1145	0.0463	21.51	Up	0.00112724	0.00512281	BU676221	1555976_s_at	Homo sapiens cDNA FLJ33153 fis, clone UTERU2000332.
2.37191	0.214835	6.78984	0.12419	21.38	Up	0.00314003	0.00735302	AF260333	223204_at	Homo sapiens AD036 mRNA, complete cds. /PROD=AD036 /FL=gb:AF260333.1
6.27947	0.061305	10.6968	0.06285	21.37	Up	0.000394802	0.00380096	NM_012396	218634_at	Homo sapiens pleckstrin homology-like domain, family A, member 3 (PHLDA3), mRNA. /PROD=pleckstrin homology-like domain, family A,member 3 /FL=gb:NM_012396.1 gb:AF151100.1
3.90605	0.08314	8.30969	0.0912	21.17	Up	0.000784434	0.00448787	D26480	210452_x_at	Human mRNA for leukotriene B4 omega-hydroxylase, complete cds. /PROD=leukotriene B4 omega-hydroxylase /FL=gb:D26480.1 gb:NM_001082.3 gb:U02388.2
2.5736	0.114015	6.96848	0.06622	21.04	Up	0.000898838	0.00464743	BC006245	211029_x_at	Homo sapiens, fibroblast growth factor 18, clone MGC:10529, mRNA, complete cds. /PROD=fibroblast growth factor 18 /FL=gb:BC006245.1
3.49614	0.295275	7.88293	0.04716	20.92	Up	0.00461409	0.0088217	AL137763	232116_at	Novel human gene mapping to chomosome 1. /PROD=hypothetical protein
4.99268	0.022195	9.34934	0.02499	20.49	Up	5.89e-05	0.00299084	NM_018383	218851_s_at	Homo sapiens hypothetical protein FLJ11294 (FLJ11294), mRNA. /PROD=hypothetical protein FLJ11294 /FL=gb:NM_018383.1
2.6976	0.108075	7.0522	0.14133	20.46	Up	0.00166514	0.00568113	U66589	210035_s_at	Human ribosomal protein L5 pseudogene mRNA, complete cds. /PROD=ribosomal protein L5 /FL=gb:U66589.1
8.62857	0.007595	4.27565	0.21528	20.43	Down	0.00244003	0.00650998	NM_004772	201310_s_at	Homo sapiens P311 protein (P311), mRNA. /PROD=P311 protein /FL=gb:U30521.1 gb:NM_004772.1 gb:U36189.1
7.75046	0.25495	3.41203	0.12529	20.23	Down	0.00426001	0.00854717	AW450675	239973_at	ESTs
3.79722	0.06783	8.11877	0.00096	19.99	Up	0.000246315	0.00347112	N39590	237440_at	ESTs
11.5912	0.04895	7.29239	0.2588	19.68	Down	0.00373311	0.00802365	AI025519	205097_at	solute carrier family 26 (sulfate transporter), member 2 /FL=gb:U14528.1 gb:NM_000112.1
7.79849	0.067035	3.50814	0.218785	19.57	Down	0.0028325	0.00694948	AI870903	228899_at	ESTs
5.56317	0.17123	9.85056	0.202635	19.53	Up	0.00380698	0.00810474	AF201370	211832_s_at	Homo sapiens MDM2-a1 mRNA, complete cds. /PROD=MDM2-a1 /FL=gb:AF201370.1
4.43992	0.118485	8.72666	0.07357	19.52	Up	0.00105683	0.00499811	AW613053	243829_at	ESTs
5.61311	0.156975	9.88998	0.030175	19.39	Up	0.00139399	0.0053248	BG339064	201235_s_at	BTG family, member 2 /FL=gb:U72649.1 gb:NM_006763.1
8.92633	0.04575	4.65059	0.13731	19.37	Down	0.00114382	0.00513418	NM_003887	206414_s_at	Homo sapiens development and differentiation enhancing factor 2 (DDEF2), mRNA. /PROD=ADP-ribosylation factor(arf)-directed GTPaseactivating protein /FL=gb:AB007860.1 gb:NM_003887.1
4.94698	0.211515	9.21811	0.03519	19.31	Up	0.00251083	0.00658698	BC032531	1568627_at	Homo sapiens, clone IMAGE:5521658, mRNA.
5.62176	0.149355	9.88988	0.056905	19.27	Up	0.00139933	0.0053248	AW009630	227368_at	peptidylprolyl isomerase A (cyclophilin A)
8.99092	0.05021	4.72388	0.03088	19.25	Down	0.000190778	0.00347112	AW299250	228841_at	ESTs
3.51661	0.064165	7.76933	0.149515	19.06	Up	0.00146049	0.00536957	AI553756	237300_at	ESTs
5.78378	0.015975	10.0319	0.10488	19	Up	0.000623076	0.00424126	AF022991	36829_at	Cluster Incl. AF022991:Homo sapiens Rigui (RIGUI) mRNA, complete cds /cds=(187,4059) /gb=AF022991 /gi=2435506 /ug=Hs.68398 /len=4656
7.85514	0.02159	12.0887	0.0096	18.81	Up	3.11e-05	0.00299084	AW080835	227285_at	ESTs
6.18156	0.039015	10.4129	0.02005	18.78	Up	0.000107456	0.00347112	BC002724	223666_at	Homo sapiens, clone MGC:3411, mRNA, complete cds. /PROD=Unknown (protein for MGC:3411) /FL=gb:BC002724.1
4.89152	0.138725	9.10022	0.054085	18.49	Up	0.00124926	0.00521483	BC003637	209383_at	Homo sapiens, Similar to DNA-damage-inducible transcript 3, clone MGC:4154, mRNA, complete cds. /PROD=Similar to DNA-damage-inducible transcript 3 /FL=gb:BC003637.1 gb:NM_004083.1
5.54439	0.0145	9.73736	0.14464	18.29	Up	0.00119976	0.0051533	NM_002392	205386_s_at	Homo sapiens mouse double minute 2, human homolog of; p53-binding protein (MDM2), transcript variant MDM2, mRNA. /PROD=mouse double minute 2, human homolog of, fulllength protein isoform /FL=gb:M92424.1 gb:NM_002392.1
6.19218	0.10485	10.3819	0.04965	18.25	Up	0.000765811	0.00444341	U58658	224185_at	Human unknown protein mRNA within the p53 intron 1, complete cds. /PROD=unknown /FL=gb:U58658.1
5.37106	0.09181	9.53474	0.01838	17.92	Up	0.000505315	0.0038415	AF069506	223467_at	Homo sapiens activator of G protein signaling (AGS1) mRNA, complete cds. /PROD=activator of G protein signaling /FL=gb:AF153192.1 gb:AF172846.1 gb:NM_016084.1 gb:AF069506.1
4.29812	0.011145	8.45299	0.050635	17.81	Up	0.000155679	0.00347112	AB066566	1554980_a_at	Homo sapiens ATF3 mRNA for activating transcription factor 3 delta Zip2, complete cds. /PROD=activating transcription factor 3 delta Zip2 /FL=gb:AB066566.1 gb:AB078027.1
3.09764	0.12866	7.24233	0.171555	17.69	Up	0.00266616	0.00673271	NM_000700	201012_at	Homo sapiens annexin A1 (ANXA1), mRNA. /PROD=annexin I /FL=gb:BC001275.1 gb:NM_000700.1
4.60422	0.063335	8.74775	0.107615	17.67	Up	0.000906944	0.00464743	AA488687	217678_at	ESTs
2.92252	0.299995	7.06342	0.02403	17.64	Up	0.00524072	0.00949828	NM_001701	206913_at	Homo sapiens bile acid Coenzyme A: amino acid N-acyltransferase (glycine N-choloyltransferase) (BAAT), mRNA. /PROD=bile acid Coenzyme A: amino acidN-acyltransferase /FL=gb:L34081.1 gb:NM_001701.1
7.66699	0.02462	3.52613	0.0071	17.64	Down	3.83e-05	0.00299084	NM_007231	219795_at	Homo sapiens solute carrier family 6 (neurotransmitter transporter), member 14 (SLC6A14), mRNA. /PROD=solute carrier family 6 (neurotransmittertransporter), member 14 /FL=gb:AF151978.1 gb:NM_007231.1
2.79614	0.104365	6.9218	0.036565	17.46	Up	0.000717689	0.00442132	AV712346	233081_at	Homo sapiens cDNA FLJ12305 fis, clone MAMMA1001890
4.12634	0.010125	8.24563	0.053695	17.38	Up	0.000175907	0.00347112	AF542097	1554045_at	Homo sapiens truncated zinc finger protein isoform (ZNF24) mRNA, complete cds. /PROD=truncated zinc finger protein isoform /FL=gb:AF542097.1
8.81625	0.056545	4.70327	0.083805	17.3	Down	0.000603632	0.00419122	BG150485	228754_at	KIAA1719 protein
6.21981	0.08073	10.3319	0.1653	17.29	Up	0.00199536	0.00598946	AI632728	228315_at	ESTs
2.44142	0.03291	6.54118	0.077575	17.15	Up	0.000422205	0.00381081	BC035586	1570373_at	Homo sapiens, Similar to hypothetical protein FLJ12700, clone IMAGE:5521530, mRNA.
7.89592	0.02549	3.8076	0.14519	17.01	Down	0.00129754	0.00528621	BF221887	229691_at	ESTs
6.92324	0.09016	11.0051	0.0268	16.93	Up	0.000530563	0.00394701	AW341649	225912_at	Homo sapiens cDNA: FLJ22139 fis, clone HEP20959
7.16967	0.15646	3.08992	0.00792	16.91	Down	0.00147127	0.00536957	NM_004631	205282_at	Homo sapiens low density lipoprotein receptor-related protein 8, apolipoprotein e receptor (LRP8), mRNA. /PROD=low density lipoprotein receptor-related protein8, apolipoprotein e receptor /FL=gb:NM_004631.1 gb:D50678.1
5.66838	0.17334	9.73328	0.074605	16.74	Up	0.00214835	0.00616414	AF135266	209230_s_at	Homo sapiens p8 protein homolog (COM1) mRNA, complete cds. /PROD=p8 protein homolog /FL=gb:NM_012385.1 gb:AF135266.1 gb:AF069073.1
4.11097	0.168195	8.17474	0.029405	16.72	Up	0.00176073	0.00577575	AL355686	232755_at	Homo sapiens EST from clone 37208, full insert.
6.2678	0.05662	10.3253	0.1441	16.65	Up	0.00145283	0.00536569	AU147785	231894_at	Homo sapiens cDNA FLJ12277 fis, clone MAMMA1001711
7.00106	0.035945	2.94886	0.056045	16.59	Down	0.000269866	0.00347112	AF142573	223475_at	Homo sapiens putative secretory protein precursor, mRNA, complete cds. /PROD=putative secretory protein precursor /FL=gb:AF329197.1 gb:AF142573.1
6.31171	0.01387	2.2684	0.20714	16.49	Down	0.00262593	0.00673144	NM_003595	204079_at	Homo sapiens tyrosylprotein sulfotransferase 2 (TPST2), mRNA. /PROD=tyrosylprotein sulfotransferase 2 /FL=gb:NM_003595.1 gb:BC001057.1 gb:AF061254.1 gb:AF049891.1 gb:AL136623.1
5.81428	0.052265	9.84175	0.032935	16.31	Up	0.000235195	0.00347112	NM_030751	208078_s_at	Homo sapiens transcription factor 8 (represses interleukin 2 expression) (TCF8), mRNA. /PROD=transcription factor 8 (represses interleukin 2expression) /FL=gb:NM_030751.1
3.99046	0.184665	8.00994	0.07249	16.22	Up	0.00242711	0.00650998	AW452122	238760_at	ESTs, Weakly similar to SYY_HUMAN TYROSYL-TRNA SYNTHETASE (H.sapiens)
3.9936	0.015105	8.00852	0.06526	16.17	Up	0.000278242	0.00347112	AI080106	229999_at	ESTs, Moderately similar to S72399 ras-homolog GTPase rab28 isoform S (H.sapiens)
7.18012	0.12573	3.16866	0.02671	16.13	Down	0.00102512	0.00493147	NM_030777	221024_s_at	Homo sapiens solute carrier family 2 (facilitated glucose transporter), member 10 (SLC2A10), mRNA. /PROD=solute carrier family 2 (facilitated glucosetransporter), member 10 /FL=gb:NM_030777.1
8.58522	0.03572	4.57411	0.234945	16.12	Down	0.0034918	0.00774592	AB011092	204497_at	Homo sapiens mRNA for KIAA0520 protein, partial cds. /PROD=KIAA0520 protein /FL=gb:AF036927.1 gb:NM_001116.1
8.66354	0.154435	4.67131	0.063835	15.91	Down	0.00174752	0.00575962	D80480	225666_at	Homo sapiens clone IMAGE:2141030, mRNA sequence
5.46217	0.1045	9.45179	0.13174	15.89	Up	0.00177172	0.00580019	BC000527	210012_s_at	Homo sapiens, Similar to Ewing sarcoma breakpoint region 1, clone MGC:8607, mRNA, complete cds. /PROD=Similar to Ewing sarcoma breakpoint region 1 /FL=gb:BC000527.1
3.99758	0.114225	7.9855	0.13793	15.87	Up	0.00201059	0.00598946	BC001139	223846_at	Homo sapiens, hypothetical protein FLJ21939 similar to 5-azacytidine induced gene 2, clone MGC:2903, mRNA, complete cds. /PROD=hypothetical protein FLJ21939 similar to5-azacytidine induced gene 2 /FL=gb:BC001139.1 gb:BC001853.1
10.7749	0.0898	6.79037	0.166475	15.83	Down	0.00224593	0.00627918	AK025078	224963_at	Homo sapiens cDNA: FLJ21425 fis, clone COL04162.
4.85867	0.27543	8.84262	0.021385	15.82	Up	0.00477403	0.00895404	AL516854	212225_at	putative translation initiation factor
7.37298	0.033185	3.4007	0.128315	15.7	Down	0.0011114	0.00510131	BG499974	227356_at	ESTs
7.65246	0.05004	3.68124	0.29441	15.68	Down	0.00560739	0.00975151	AW592266	213906_at	v-myb avian myeloblastosis viral oncogene homolog-like 1
7.03735	0.045305	3.08142	0.105385	15.52	Down	0.000839776	0.00458227	NM_024306	219429_at	Homo sapiens fatty acid hydroxylase (FAAH), mRNA. /PROD=fatty acid hydroxylase /FL=gb:BC002679.1 gb:NM_024306.1 gb:BC004263.1
3.60862	0.08514	7.5411	0.285705	15.27	Up	0.00569806	0.00980103	BF508014	239149_at	ESTs
4.0023	0.167805	7.9315	0.00384	15.23	Up	0.00181988	0.00584439	NM_024691	219826_at	Homo sapiens hypothetical protein FLJ23233 (FLJ23233), mRNA. /PROD=hypothetical protein FLJ23233 /FL=gb:NM_024691.1
6.02069	0.008835	9.93498	0.07102	15.08	Up	0.000334123	0.00368401	NM_022470	219628_at	Homo sapiens hypothetical protein FLJ12296 similar to wild-type p53-induced gene 1 (FLJ12296), mRNA. /PROD=hypothetical protein FLJ12296 similar towild-type p53-induced gene 1 /FL=gb:BC002896.1 gb:NM_022470.1
3.29896	0.08362	7.21204	0.145275	15.06	Up	0.00182991	0.00585515	BC016937	1556361_s_at	Homo sapiens, Similar to hypothetical protein DKFZp566D1346, clone IMAGE:3845875, mRNA.
7.35605	0.06178	3.44636	0.236455	15.03	Down	0.00388467	0.0081557	BF382393	226041_at	Homo sapiens cDNA FLJ13182 fis, clone NT2RP3004070
3.61675	0.01971	7.51983	0.025705	14.96	Up	6.89e-05	0.00299084	AF113008	216247_at	Homo sapiens clone FLB0708 mRNA sequence.
5.05862	0.05212	8.95088	0.12263	14.85	Up	0.00116989	0.00513418	NM_014330	202014_at	Homo sapiens growth arrest and DNA-damage-inducible 34 (GADD34), mRNA. /PROD=growth arrest and DNA-damage-inducible 34 /FL=gb:U83981.1 gb:NM_014330.2 gb:BC003067.1
10.6771	0.08355	6.78532	0.05235	14.84	Down	0.000641196	0.00426713	BF508639	213712_at	Homo sapiens mRNA; cDNA DKFZp434E082 (from clone DKFZp434E082)
8.4977	0.010505	4.60603	0.05583	14.84	Down	0.000213026	0.00347112	NM_017770	220029_at	Homo sapiens elongation of very long chain fatty acids (FEN1Elo2, SUR4Elo3, yeast)-like 2 (ELOVL2), mRNA. /PROD=elongation of very long chain fatty acids(FEN1Elo2, SUR4Elo3, yeast)-like 2 /FL=gb:NM_017770.1
6.7851	0.049125	2.895	0.133635	14.83	Down	0.00133689	0.0053248	NM_004789	206140_at	Homo sapiens LIM homeobox protein 2 (LHX2), mRNA. /PROD=LIM homeobox protein 2 /FL=gb:NM_004789.1 gb:AF124735.1
9.26766	0.123105	5.3812	0.212995	14.79	Down	0.00398293	0.00825516	NM_005375	204798_at	Homo sapiens v-myb avian myeloblastosis viral oncogene homolog (MYB), mRNA. /PROD=v-myb avian myeloblastosis viral oncogenehomolog /FL=gb:NM_005375.1 gb:AF104863.1 gb:M15024.1
3.30492	0.071825	7.18897	0.0815	14.76	Up	0.000781347	0.00448787	D12620	206514_s_at	Homo sapiens mRNA for cytochrome P-450LTBV, complete cds. /PROD=cytochrome P-450LTBV /FL=gb:AB002454.1 gb:D12620.1 gb:NM_000896.1
8.03321	0.038755	4.15078	0.06185	14.75	Down	0.000353246	0.00370052	AI474666	242979_at	ESTs
4.21493	0.194715	8.09296	0.009035	14.7	Up	0.0025169	0.0065946	AU150825	234040_at	Homo sapiens cDNA FLJ12866 fis, clone NT2RP2003691
2.38902	0.001455	6.26008	0.11979	14.63	Up	0.000956359	0.00478869	AA478981	239502_at	ESTs
2.3839	0.22805	6.25202	0.186265	14.6	Up	0.00574477	0.00984887	NM_002639	204855_at	Homo sapiens serine (or cysteine) proteinase inhibitor, clade B (ovalbumin), member 5 (SERPINB5), mRNA. /PROD=serine (or cysteine) proteinase inhibitor, cladeB (ovalbumin), member 5 /FL=gb:NM_002639.1 gb:U04313.1
2.40645	0.034655	6.27102	0.085255	14.57	Up	0.000566602	0.00408385	NM_000896	206515_at	Homo sapiens cytochrome P450, subfamily IVF, polypeptide 3 (leukotriene B4 omega hydroxylase) (CYP4F3), mRNA. /PROD=cytochrome P450, subfamily IVF, polypeptide 3 /FL=gb:AB002454.1 gb:D12620.1 gb:NM_000896.1
2.56297	0.00061	6.41467	0.014705	14.44	Up	1.46e-05	0.00295174	AI630821	237348_at	ESTs
7.54791	0.052975	3.70066	0.142445	14.39	Down	0.00155682	0.00553388	AA195017	221843_s_at	KIAA1609 protein
6.97255	0.04791	10.8031	0.0415	14.23	Up	0.000273696	0.00347112	AI857639	204285_s_at	phorbol-12-myristate-13-acetate-induced protein 1 /FL=gb:NM_021127.1
3.93206	0.17058	7.76246	0.019675	14.23	Up	0.00200356	0.00598946	AI732206	238228_at	ESTs
4.0497	0.02715	7.87767	0.00645	14.2	Up	5.31e-05	0.00299084	NM_001124	202912_at	Homo sapiens adrenomedullin (ADM), mRNA. /PROD=adrenomedullin /FL=gb:NM_001124.1 gb:D14874.1
8.36081	0.0159	4.53815	0.090785	14.15	Down	0.000580816	0.00410225	NM_014400	204952_at	Homo sapiens GPI-anchored metastasis-associated protein homolog (C4.4A), mRNA. /PROD=GPI-anchored metastasis-associated proteinhomolog /FL=gb:AF082889.1 gb:NM_014400.1
7.51067	0.117115	3.68914	0.01208	14.14	Down	0.000947824	0.00475739	BE966748	225750_at	Homo sapiens cDNA FLJ14162 fis, clone NT2RM4002504
2.58973	0.076475	6.40585	0.252585	14.09	Up	0.00474852	0.00895404	AA701890	240206_at	ESTs
7.96864	0.05319	4.15447	0.015325	14.07	Down	0.00021055	0.00347112	AL136663	221538_s_at	Homo sapiens mRNA; cDNA DKFZp564A176 (from clone DKFZp564A176); complete cds. /PROD=hypothetical protein /FL=gb:AL136663.1
6.07113	0.088375	9.88222	0.119985	14.04	Up	0.00152542	0.00545954	AF153687	210405_x_at	Homo sapiens Fas-like protein precusor mRNA, complete cds. /PROD=Fas-like protein precusor /FL=gb:AF012628.1 gb:AF012535.1 gb:NM_003842.1 gb:AF192548.1 gb:AF016268.1 gb:AF153687.1 gb:AF022386.1 gb:AF018657.1 gb:AF020501.1
3.65184	0.01097	7.45655	0.17031	13.97	Up	0.00200598	0.00598946	AF086134	1561754_at	Homo sapiens full length insert cDNA clone ZA88B06.
4.63335	0.07069	8.43459	0.1653	13.94	Up	0.00222937	0.00627918	AI675298	241495_at	ESTs
4.00291	0.089585	7.78847	0.002345	13.79	Up	0.000559945	0.00406554	BC003358	200724_at	Homo sapiens, ribosomal protein L10, clone MGC:5189, mRNA, complete cds. /PROD=ribosomal protein L10 /FL=gb:BC003358.1 gb:M64241.1 gb:M73791.1 gb:NM_006013.1
6.45991	0.004725	2.67847	0.053865	13.75	Down	0.000204405	0.00347112	BC018707	1554101_a_at	Homo sapiens, clone MGC:31765 IMAGE:4841071, mRNA, complete cds. /PROD=Unknown (protein for MGC:31765) /FL=gb:BC018707.1
7.14225	0.076445	3.37071	0.01881	13.66	Down	0.000435417	0.00381081	BF724270	238520_at	ESTs
4.25873	0.00215	8.02892	0.017865	13.64	Up	2.28e-05	0.00299084	AA749167	242210_at	ESTs
7.88201	0.115675	4.12835	0.136285	13.49	Down	0.00226019	0.00629985	NM_018118	220459_at	Homo sapiens hypothetical protein FLJ10508 (FLJ10508), mRNA. /PROD=hypothetical protein FLJ10508 /FL=gb:NM_018118.1
8.19292	0.15363	4.44993	0.075025	13.39	Down	0.00207992	0.00602571	N95414	227314_at	ESTs
6.11296	0.001945	9.85354	0.098715	13.37	Up	0.000695991	0.00437883	U83981	37028_at	Cluster Incl. U83981:Homo sapiens apoptosis associated protein (GADD34) mRNA, complete cds /cds=(222,2246) /gb=U83981 /gi=3258617 /ug=Hs.76556 /len=2331
5.92786	0.269145	9.65869	0.070195	13.28	Up	0.00551237	0.00973074	BC001281	209294_x_at	Homo sapiens, tumor necrosis factor receptor superfamily, member 10b, clone MGC:5144, mRNA, complete cds. /PROD=tumor necrosis factor receptor superfamily,member 10b /FL=gb:BC001281.1 gb:AF016266.1 gb:AF018658.1 gb:AF016849.1
2.9872	0.033125	6.71759	0.1519	13.27	Up	0.00173243	0.00573985	AK094203	1560028_at	Homo sapiens cDNA FLJ36884 fis, clone BLADE2000463.
6.62469	0.038925	2.89579	0.02459	13.26	Down	0.000152419	0.00347112	NM_001584	205413_at	Homo sapiens chromosome 11 open reading frame 8 (C11ORF8), mRNA. /PROD=chromosome 11 open reading frame 8 /FL=gb:NM_001584.1 gb:U57911.1
6.22818	0.247355	2.50158	0.037735	13.24	Down	0.00447801	0.00873379	AI968175	228906_at	KIAA1676
6.92593	0.021765	10.6484	0.1072	13.2	Up	0.000862402	0.004594	AK026236	214963_at	Homo sapiens cDNA: FLJ22583 fis, clone HSI02596.
3.70707	0.114245	7.4283	0.05338	13.19	Up	0.00114634	0.00513418	NM_024111	219270_at	Homo sapiens hypothetical protein MGC4504 (MGC4504), mRNA. /PROD=hypothetical protein MGC4504 /FL=gb:BC001847.1 gb:NM_024111.1
7.69446	0.05521	3.97417	0.167875	13.18	Down	0.00224881	0.00627918	AL513917	202855_s_at	solute carrier family 16 (monocarboxylic acid transporters), member 3 /FL=gb:U81800.1 gb:NM_004207.1
11.0856	0.09525	7.36688	0.093865	13.17	Down	0.00129064	0.00528621	AI718385	224959_at	Homo sapiens cDNA: FLJ21425 fis, clone COL04162
2.23933	0.0428	5.92638	0.044085	12.88	Up	0.000277597	0.00347112	AI672101	58916_at	Cluster Incl. AI672101:ty63d10.x1 Homo sapiens cDNA, 3 end /clone=IMAGE-2283763 /clone_end=3 /gb=AI672101 /gi=4851832 /ug=Hs.17296 /len=554
4.39529	0.080935	8.08163	0.011885	12.87	Up	0.000492073	0.0038415	NM_003858	219273_at	Homo sapiens cyclin K (CCNK), mRNA. /PROD=cyclin K /FL=gb:AF060515.1 gb:NM_003858.1
4.90416	0.12628	8.59017	0.07578	12.87	Up	0.00159255	0.00558678	AI984074	239493_at	ESTs
3.29613	0.13068	6.97574	0.163325	12.81	Up	0.00321588	0.00740185	AL045916	227448_at	ESTs
6.32974	0.116975	2.65224	0.098955	12.8	Down	0.0017313	0.00573985	AL041761	228955_at	ESTs
6.38509	0.05258	10.0579	0.00395	12.75	Up	0.000206047	0.00347112	AI400463	229428_at	ESTs
5.6578	0.022515	9.33047	0.073055	12.75	Up	0.000432971	0.00381081	N36085	227221_at	ESTs
6.78317	0.171415	3.11336	0.17846	12.73	Down	0.00451579	0.00874985	AK022305	232567_at	Homo sapiens cDNA FLJ12243 fis, clone MAMMA1001305, moderately similar to RHO-GTPASE-ACTIVATING PROTEIN 1.
6.15626	0.05046	9.82494	0.09423	12.72	Up	0.000847819	0.004594	AW292830	244447_at	ESTs
9.37884	0.021295	5.71399	0.020935	12.68	Down	6.64e-05	0.00299084	NM_004702	205034_at	Homo sapiens cyclin E2 (CCNE2), mRNA. /PROD=cyclin E2 /FL=gb:AF102778.1 gb:AF106690.1 gb:NM_004702.1 gb:AF091433.1
8.79728	0.09133	5.14036	0.2452	12.61	Down	0.00508058	0.00929135	NM_000609	203666_at	Homo sapiens stromal cell-derived factor 1 (SDF1), mRNA. /PROD=stromal cell-derived factor 1 /FL=gb:L36033.1 gb:NM_000609.1 gb:U16752.1
6.65022	0.004815	2.99516	0.02544	12.6	Down	5.02e-05	0.00299084	NM_020689	219090_at	Homo sapiens sodium calcium exchanger (NCKX3), mRNA. /PROD=sodium calcium exchanger /FL=gb:AF169257.2 gb:NM_020689.2
4.6868	0.022065	8.3413	0.122355	12.59	Up	0.0011554	0.00513418	AA747287	242273_at	ESTs
5.49588	0.10474	9.14603	0.021525	12.55	Up	0.000857056	0.004594	AW206560	1558444_at	Homo sapiens cDNA FLJ35140 fis, clone PLACE6009524.
5.06262	0.101865	8.71207	0.07708	12.55	Up	0.00122295	0.0051533	NM_021127	204286_s_at	Homo sapiens phorbol-12-myristate-13-acetate-induced protein 1 (PMAIP1), mRNA. /PROD=phorbol-12-myristate-13-acetate-induced protein1 /FL=gb:NM_021127.1
6.96439	0.045725	3.31888	0.158575	12.51	Down	0.00204319	0.00601927	AY028896	210026_s_at	Homo sapiens caspase recruitment domain protein 10 mRNA, complete cds. /PROD=caspase recruitment domain protein 10 /FL=gb:AY028896.1
8.95937	0.059145	5.31657	0.20921	12.49	Down	0.00354303	0.00782624	AB037734	227282_at	Homo sapiens mRNA for KIAA1313 protein, partial cds. /PROD=KIAA1313 protein
7.07587	0.055125	3.43342	0.050175	12.49	Down	0.000418529	0.00381081	AW138743	226829_at	ESTs
4.41336	0.075115	8.05188	0.047935	12.45	Up	0.000599217	0.00417448	AF101051	222549_at	Homo sapiens senescence-associated epithelial membrane protein (SEMP1) mRNA, complete cds. /PROD=senescence-associated epithelial membraneprotein /FL=gb:AF115546.1 gb:AF101051.1 gb:NM_021101.1 gb:AF134160.1
9.21967	0.012325	5.58395	0.158805	12.43	Down	0.00191386	0.00589746	AF224266	224071_at	Homo sapiens four alpha helix cytokine (ZCYTO10) mRNA, ZCYTO10-1 allele, complete cds. /PROD=four alpha helix cytokine /FL=gb:NM_018724.1 gb:AF224266.1
2.08808	0.000745	5.72013	0.214875	12.4	Up	0.00348179	0.00774021	AF329088	223734_at	Homo sapiens ovary-specific acidic protein mRNA, complete cds. /PROD=ovary-specific acidic protein /FL=gb:AF329088.1
5.43505	0.23381	9.06575	0.049695	12.39	Up	0.00430646	0.0085938	NM_006385	205437_at	Homo sapiens zinc finger protein 211 (ZNF211), mRNA. /PROD=zinc finger protein 211 /FL=gb:NM_006385.1 gb:U38904.1
11.8933	0.00475	8.27585	0.090225	12.27	Down	0.000623209	0.00424126	NM_002467	202431_s_at	Homo sapiens v-myc avian myelocytomatosis viral oncogene homolog (MYC), mRNA. /PROD=v-myc avian myelocytomatosis viral oncogenehomolog /FL=gb:BC000917.2 gb:BC000141.1 gb:NM_002467.1
7.66002	0.07619	4.04511	0.05373	12.25	Down	0.000664482	0.00433656	AI743452	237031_at	ESTs
6.80622	0.03969	3.19236	0.09605	12.24	Down	0.000825998	0.00457392	BE968786	231579_s_at	Homo sapiens mRNA; cDNA DKFZp586J021 (from clone DKFZp586J021)
5.90501	0.258255	9.51875	0.05977	12.24	Up	0.00533774	0.00956843	NM_017632	218929_at	Homo sapiens hypothetical protein FLJ20036 (FLJ20036), mRNA. /PROD=hypothetical protein FLJ20036 /FL=gb:NM_017632.1
2.68926	0.133835	6.29092	0.06212	12.14	Up	0.00167408	0.00569789	AF086429	1556496_a_at	Homo sapiens full length insert cDNA clone ZD79H01.
5.3087	0.179445	8.90024	0.050475	12.05	Up	0.002683	0.00673271	BF304996	209324_s_at	regulator of G-protein signalling 16 /FL=gb:U70426.1 gb:U94829.1 gb:NM_002928.1
2.25224	0.004455	5.8433	0.032665	12.05	Up	8.43e-05	0.00299084	AA227861	244137_at	ESTs
9.09347	0.089365	12.6798	0.0355	12.01	Up	0.000718126	0.00442132	NM_016545	218611_at	Homo sapiens hypothetical protein SBBI48 (LOC51278), mRNA. /PROD=hypothetical protein SBBI48 /FL=gb:AF178984.1 gb:NM_016545.1 gb:BC000128.2
4.08509	0.144285	7.6708	0.226045	12.01	Up	0.00554675	0.00975011	NM_012257	207361_at	Homo sapiens HMG-box containing protein 1 (HBP1), mRNA. /PROD=HMG-box containing protein 1 /FL=gb:NM_012257.1 gb:AF182038.1
2.94782	0.102905	6.5316	0.011525	11.99	Up	0.000833797	0.00457392	AW236214	239212_at	ESTs, Weakly similar to ALU1_HUMAN ALU SUBFAMILY J SEQUENCE CONTAMINATION WARNING ENTRY (H.sapiens)
5.7301	0.18928	9.30687	0.136785	11.93	Up	0.00423587	0.00850849	NM_024620	219765_at	Homo sapiens hypothetical protein FLJ12586 (FLJ12586), mRNA. /PROD=hypothetical protein FLJ12586 /FL=gb:NM_024620.1
5.37269	0.05674	8.94668	0.14683	11.91	Up	0.00193422	0.00591628	AL109710	1563130_a_at	Homo sapiens mRNA full length insert cDNA clone EUROIMAGE 626063.
3.7092	0.179575	7.27705	0.146405	11.86	Up	0.00419062	0.00845839	BE858373	241027_at	ESTs
8.26033	0.005765	4.69289	0.238375	11.86	Down	0.00443773	0.00868169	AA456099	235046_at	ESTs
9.11388	0.07989	5.54814	0.043565	11.84	Down	0.000650613	0.00428869	NM_024028	218953_s_at	Homo sapiens hypothetical protein MGC3265 (MGC3265), mRNA. /PROD=hypothetical protein MGC3265 /FL=gb:NM_024028.1 gb:BC000014.1
3.31278	0.05456	6.87233	0.150465	11.79	Up	0.00201566	0.00598946	BC002383	209334_s_at	Homo sapiens, proteasome (prosome, macropain) 26S subunit, non-ATPase, 9, clone MGC:8644, mRNA, complete cds. /PROD=proteasome (prosome, macropain) 26S subunit,non-ATPase, 9 /FL=gb:BC002383.1 gb:BC004184.1 gb:BC004213.1
7.92852	0.13142	4.36904	0.016665	11.79	Down	0.00138221	0.0053248	AF112857	211814_s_at	Homo sapiens cyclin E2 splice variant 1 mRNA, complete cds. /PROD=cyclin E2 splice variant 1 /FL=gb:AF112857.1
6.9905	0.14479	3.43595	0.02095	11.75	Down	0.00168968	0.00572293	NM_015833	203865_s_at	Homo sapiens adenosine deaminase, RNA-specific, B1 (homolog of rat RED1) (ADARB1), transcript variant DRABA2b, mRNA. /PROD=RNA-specific adenosine deaminase B1, isoformDRABA2b /FL=gb:U76421.1 gb:U82121.1 gb:NM_015833.1
7.72699	0.048825	11.2808	0.09535	11.74	Up	0.000907363	0.00464743	AB033053	233952_s_at	Homo sapiens mRNA for KIAA1227 protein, partial cds. /PROD=KIAA1227 protein
4.35888	0.05054	7.90064	0.076275	11.65	Up	0.000666751	0.00433656	BG337831	238065_at	ESTs
4.10339	0.044965	7.64046	0.13883	11.61	Up	0.00169783	0.00573963	AK094652	1560023_x_at	Homo sapiens cDNA FLJ37333 fis, clone BRAMY2020106.
9.20109	0.02077	5.67511	0.05628	11.52	Down	0.000289343	0.00352179	NM_002692	205909_at	Homo sapiens polymerase (DNA directed), epsilon 2 (POLE2), mRNA. /PROD=polymerase (DNA directed), epsilon 2 /FL=gb:AF036899.1 gb:NM_002692.1 gb:AF025840.1
9.21538	0.03799	5.69362	0.240455	11.49	Down	0.00474412	0.00895404	AF237813	209459_s_at	Homo sapiens NPD009 mRNA, complete cds. /PROD=NPD009 /FL=gb:NM_020686.1 gb:AF237813.1
10.0737	0.02485	6.56095	0.221365	11.41	Down	0.00399727	0.00827665	BG292233	201626_at	insulin induced gene 1 /FL=gb:NM_005542.1
5.29498	0.23006	8.80735	0.081385	11.41	Up	0.00479245	0.00895415	X72631	31637_s_at	Cluster Incl. X72631:H.sapiens mRNA encoding Rev-ErbAalpha /cds=UNKNOWN /gb=X72631 /gi=732801 /ug=Hs.211606 /len=2335
4.58934	0.218775	8.09822	0.08919	11.38	Up	0.00450287	0.00874985	AW269686	238622_at	ESTs
6.72165	0.13143	3.2208	0.0634	11.32	Down	0.00173288	0.00573985	AA609053	227803_at	ectonucleotide pyrophosphatasephosphodiesterase 5 (putative function) /FL=gb:NM_021572.1
6.72243	0.02356	3.2262	0.02883	11.28	Down	0.000113388	0.00347112	AL137566	228554_at	Homo sapiens mRNA; cDNA DKFZp586G0321 (from clone DKFZp586G0321).
9.26938	0.090085	5.77444	0.19472	11.27	Down	0.00374736	0.00803028	NM_005544	204686_at	Homo sapiens insulin receptor substrate 1 (IRS1), mRNA. /PROD=insulin receptor substrate 1 /FL=gb:NM_005544.1
7.4623	0.071605	3.96938	0.098465	11.26	Down	0.00121271	0.0051533	NM_000142	204379_s_at	Homo sapiens fibroblast growth factor receptor 3 (achondroplasia, thanatophoric dwarfism) (FGFR3), transcript variant 1, mRNA. /PROD=fibroblast growth factor receptor 3, isoform 1precursor /FL=gb:NM_000142.2 gb:M58051.1
7.07648	0.01476	3.58536	0.04141	11.24	Down	0.000158533	0.00347112	AI631833	227396_at	hypothetical protein AL110115
5.94781	0.01055	2.46367	0.052105	11.19	Down	0.000232736	0.00347112	AI886656	229526_at	ESTs
7.01366	0.017635	3.53046	0.14987	11.18	Down	0.00187164	0.00588427	BG530481	212677_s_at	KIAA0582 protein
4.06895	0.009455	7.54575	0.114205	11.13	Up	0.00108461	0.00507694	AF211188	211485_s_at	Homo sapiens zFGF5 mRNA, complete cds. /PROD=zFGF5 /FL=gb:AF211188.1
4.69134	0.00088	8.15143	0.09735	11.01	Up	0.00079071	0.00448787	AI733360	240126_x_at	ESTs
7.00077	0.097995	3.54155	0.06556	11	Down	0.00115968	0.00513418	AL157452	225491_at	Homo sapiens mRNA; cDNA DKFZp761C1712 (from clone DKFZp761C1712).
11.2884	0.092	7.83268	0.1094	10.97	Down	0.00170659	0.00573963	NM_001218	203963_at	Homo sapiens carbonic anhydrase XII (CA12), mRNA. /PROD=carbonic anhydrase XII precursor /FL=gb:NM_001218.2 gb:AF037335.1 gb:AF051882.1
4.17467	0.05191	7.62444	0.161385	10.93	Up	0.00240622	0.00648402	AK094652	1560021_at	Homo sapiens cDNA FLJ37333 fis, clone BRAMY2020106.
8.79415	0.074305	5.35035	0.04903	10.88	Down	0.000667574	0.00433656	AI394438	226430_at	Homo sapiens cDNA: FLJ21778 fis, clone HEP00201
9.24535	0.0387	5.80286	0.00028	10.87	Down	0.000126362	0.00347112	BF001312	225545_at	elongation factor-2 kinase /FL=gb:NM_013302.1 gb:U93850.1
3.67505	0.091325	7.11373	0.12879	10.84	Up	0.00210145	0.00607961	M31159	210095_s_at	Human growth hormone-dependent insulin-like growth factor-binding protein mRNA, complete cds. /FL=gb:M31159.1 gb:BC000013.1
5.57508	0.113855	9.01371	0.112965	10.84	Up	0.00216847	0.00619754	AI453452	241348_at	ESTs
7.50964	0.04506	10.9465	0.0247	10.83	Up	0.000223468	0.00347112	AI312083	230330_at	ESTs, Moderately similar to ALU5_HUMAN ALU SUBFAMILY SC SEQUENCE CONTAMINATION WARNING ENTRY (H.sapiens)
8.0608	0.06463	4.62686	0.08721	10.81	Down	0.000997714	0.00487993	AI910855	226004_at	Homo sapiens, clone IMAGE:3357127, mRNA, partial cds
2.87534	0.010105	6.29807	0.02218	10.72	Up	5.07e-05	0.00299084	BF059209	240214_at	ESTs
5.40441	0.16789	8.8267	0.021795	10.72	Up	0.00243829	0.00650998	AW769671	240084_at	ESTs, Highly similar to MOD3 MOUSE MODIFIER 3 PROTEIN (M.musculus)
6.52564	0.00909	9.94473	0.117165	10.7	Up	0.00117926	0.00513418	AB037797	224797_at	Homo sapiens mRNA for KIAA1376 protein, partial cds. /PROD=KIAA1376 protein
3.66463	0.10484	7.0735	0.092605	10.62	Up	0.00167962	0.00569914	AK055141	1562681_at	Homo sapiens cDNA FLJ30579 fis, clone BRAWH2006989, weakly similar to DNA-DIRECTED RNA POLYMERASE II LARGEST SUBUNIT (EC 2.7.7.6).
9.90114	0.021255	6.49594	0.137475	10.59	Down	0.0016647	0.00568113	BF218804	212297_at	H.sapiens polyA site DNA
3.20792	0.068155	6.60777	0.19387	10.55	Up	0.0036336	0.00790063	AK001022	232352_at	Homo sapiens cDNA FLJ10160 fis, clone HEMBA1003545, highly similar to INSULIN GENE ENHANCER PROTEIN ISL-2.
3.49314	0.121455	6.88479	0.08426	10.5	Up	0.00189415	0.00589608	AA706701	236117_at	ESTs
6.62481	0.00459	3.23949	0.250785	10.45	Down	0.00544493	0.00965489	AI123567	226184_at	Homo sapiens cDNA: FLJ21950 fis, clone HEP04949
2.82497	0.220745	6.20863	0.00341	10.44	Up	0.00423008	0.00850849	AK001827	216260_at	Homo sapiens cDNA FLJ10965 fis, clone PLACE1000755, highly similar to Homo sapiens mRNA for Helicase-MOI.
8.7401	0.120475	5.35819	0.0868	10.42	Down	0.0019222	0.00589746	M37712	210473_s_at	Human p58GTA (galactosyltransferase associated protein kinase) mRNA, complete cds. /PROD=p58GTA protein kinase /FL=gb:U04819.1 gb:M37712.1
6.95066	0.03084	3.57523	0.028435	10.38	Down	0.000154407	0.00347112	BF000047	235736_at	ESTs
6.97673	0.03292	3.60338	0.141615	10.36	Down	0.00185245	0.00588427	AL136588	223614_at	Homo sapiens mRNA; cDNA DKFZp761D112 (from clone DKFZp761D112); complete cds. /PROD=hypothetical protein /FL=gb:AL136588.1
5.83279	0.096445	2.46143	0.19487	10.35	Down	0.00413361	0.00839563	AU157049	232181_at	Homo sapiens cDNA FLJ14284 fis, clone PLACE1005898
7.72275	0.08406	4.3558	0.03594	10.32	Down	0.000736439	0.00442132	AB050468	211596_s_at	Homo sapiens mRNA for membrane glycoprotein LIG-1, complete cds. /PROD=membrane glycoprotein LIG-1 /FL=gb:AB050468.1
7.20299	0.215715	3.83827	0.007445	10.3	Down	0.00408987	0.00834397	AI825212	214221_at	KIAA0328 protein
8.56354	0.13952	5.19888	0.01057	10.3	Down	0.00172485	0.00573985	AI493119	55872_at	Cluster Incl. AI493119:qz49h07.x1 Homo sapiens cDNA, 3 end /clone=IMAGE-2030269 /clone_end=3 /gb=AI493119 /gi=4394122 /ug=Hs.158654 /len=456
14.5399	0.02205	11.177	0.0013	10.29	Down	4.31e-05	0.00299084	AF352832	208687_x_at	Homo sapiens constitutive heat shock protein 70 (HSC70) mRNA, complete cds. /PROD=constitutive heat shock protein 70 /FL=gb:AF352832.1 gb:NM_006597.1
4.38435	0.08261	7.74586	0.06706	10.28	Up	0.00100042	0.00488026	BM824870	1558166_at	hypothetical protein MGC16275
5.23354	0.13545	8.58974	0.18627	10.24	Up	0.00467606	0.00889355	AB040875	209921_at	Homo sapiens hxCT mRNA for cystineglutamate exchanger, complete cds. /PROD=cystineglutamate exchanger /FL=gb:AB040875.1
6.81553	0.017795	3.46174	0.035435	10.22	Down	0.000139757	0.00347112	AI653050	229332_at	ESTs, Weakly similar to HPPD_HUMAN 4-HYDROXYPHENYLPYRUVATE DIOXYGENASE (H.sapiens)
5.16887	0.09748	8.5166	0.133765	10.18	Up	0.00243551	0.00650998	BC038350	1562848_at	Homo sapiens, clone IMAGE:4537875, mRNA.
7.53231	0.09379	4.18849	0.164235	10.15	Down	0.00318385	0.00738526	BF213575	217886_at	epidermal growth factor receptor pathway substrate 15 /FL=gb:U07707.1 gb:NM_001981.1
2.55268	0.128	5.89225	0.04734	10.12	Up	0.00166583	0.00568113	NM_014331	207528_s_at	Homo sapiens solute carrier family 7, (cationic amino acid transporter, y+ system) member 11 (SLC7A11), mRNA. /PROD=solute carrier family 7, (cationic amino acidtransporter, y+ system) member 11 /FL=gb:AF200708.1 gb:AB026891.1 gb:NM_014331.1
6.11228	0.005025	9.44884	0.02815	10.1	Up	7.34e-05	0.00299084	AL120354	222851_at	hypothetical protein FLJ10997 /FL=gb:NM_018293.1
6.94484	0.044325	3.61067	0.207575	10.09	Down	0.00402816	0.00831581	AA722799	224911_s_at	Homo sapiens cDNA FLJ10500 fis, clone NT2RP2000369
6.99747	0.033845	3.66743	0.123505	10.06	Down	0.00147556	0.00536957	NM_022753	218370_s_at	Homo sapiens hypothetical protein FLJ12903 (FLJ12903), mRNA. /PROD=hypothetical protein FLJ12903 /FL=gb:NM_022753.1
5.7272	0.00106	2.39744	0.01612	10.05	Down	2.35e-05	0.00299084	AA805633	230175_s_at	Homo sapiens cDNA FLJ10500 fis, clone NT2RP2000369
6.44245	0.12758	9.76951	0.17046	10.04	Up	0.00407041	0.00834189	AA463853	221988_at	hypothetical protein
5.97124	0.058785	9.29666	0.01647	10.02	Up	0.000336853	0.00368401	BC038383	1559132_at	Homo sapiens, clone IMAGE:4750347, mRNA.
3.09192	0.066375	6.41707	0.045395	10.02	Up	0.00058433	0.00410225	AA994334	1557257_at	Homo sapiens cDNA FLJ25924 fis, clone CBR05109.
3.15479	0.02294	6.47361	0.157705	9.98	Up	0.00229782	0.00633956	BC017974	1569411_at	Homo sapiens, clone IMAGE:4696385, mRNA.
7.53782	0.11212	4.21967	0.028015	9.97	Down	0.00121084	0.0051533	NM_004418	204794_at	Homo sapiens dual specificity phosphatase 2 (DUSP2), mRNA. /PROD=dual specificity phosphatase 2 /FL=gb:NM_004418.2 gb:L11329.1
3.58198	0.009455	6.89928	0.152915	9.97	Up	0.00212619	0.00613413	AA994334	1557258_a_at	Homo sapiens cDNA FLJ25924 fis, clone CBR05109.
8.91555	0.037625	5.60294	0.00676	9.94	Down	0.000133144	0.00347112	NM_004207	202856_s_at	Homo sapiens solute carrier family 16 (monocarboxylic acid transporters), member 3 (SLC16A3), mRNA. /PROD=solute carrier family 16 (monocarboxylic acidtransporters), member 3 /FL=gb:U81800.1 gb:NM_004207.1
8.24647	0.04202	11.5541	0.03105	9.9	Up	0.000249413	0.00347112	NM_005952	208581_x_at	Homo sapiens metallothionein 1X (MT1X), mRNA. /PROD=metallothionein 1X /FL=gb:NM_005952.1
3.88758	0.202585	7.19496	0.00181	9.9	Up	0.00373116	0.00802365	AA010757	235464_at	ESTs
6.41286	0.09819	9.7193	0.19633	9.89	Up	0.00437871	0.00863718	AW361702	238738_at	ESTs
8.577	0.01566	5.27121	0.146295	9.89	Down	0.00197501	0.00597958	NM_016524	205613_at	Homo sapiens BK protein (LOC51760), mRNA. /PROD=BK protein /FL=gb:NM_016524.1 gb:BC004518.1 gb:AF220560.1
2.07186	0.014205	5.37495	0.001725	9.87	Up	1.88e-05	0.00299084	N32860	230854_at	ESTs
2.77569	0.032505	6.07838	0.158295	9.87	Up	0.0023855	0.00647005	AW025572	235458_at	ESTs, Weakly similar to ALU5_HUMAN ALU SUBFAMILY SC SEQUENCE CONTAMINATION WARNING ENTRY (H.sapiens)
7.58881	0.15975	4.29024	0.12794	9.84	Down	0.00382777	0.00811554	AB037776	229276_at	Homo sapiens mRNA for KIAA1355 protein, partial cds. /PROD=KIAA1355 protein
11.9955	0.00585	8.69718	0.168065	9.84	Down	0.00258937	0.00669188	BE620739	225202_at	ESTs
14.0425	0.006	10.7517	0.00665	9.79	Down	7.41e-06	0.00217011	AB034951	210338_s_at	Homo sapiens HSC54 mRNA for heat shock cognate protein 54, complete cds. /PROD=heat shock cognate protein 54 /FL=gb:AB034951.1
8.01331	0.04652	4.72574	0.228495	9.76	Down	0.00499322	0.00918452	H16409	227623_at	ESTs
4.68303	0.13008	7.96875	0.05286	9.75	Up	0.00182116	0.00584439	AI139639	236662_at	ESTs
8.11834	0.123245	4.84051	0.120225	9.7	Down	0.00274764	0.00682161	NM_003740	219615_s_at	Homo sapiens potassium channel, subfamily K, member 5 (TASK-2) (KCNK5), mRNA. /PROD=potassium channel, subfamily K, member 5(TASK-2) /FL=gb:NM_003740.1 gb:AF084830.1
7.75303	0.07292	4.47665	0.09716	9.69	Down	0.00137191	0.0053248	AW290940	226773_at	ESTs
3.81568	0.06012	7.0913	0.03308	9.68	Up	0.000438559	0.00382185	AL049301	217490_at	Homo sapiens mRNA; cDNA DKFZp564P073 (from clone DKFZp564P073).
7.28552	0.058085	4.01424	0.107865	9.66	Down	0.00139957	0.0053248	AI587307	222805_at	hypothetical protein FLJ12838 /FL=gb:NM_024641.1
6.76265	0.114295	10.0279	0.04503	9.61	Up	0.00141246	0.00532567	BG491844	201464_x_at	v-jun avian sarcoma virus 17 oncogene homolog /FL=gb:NM_002228.2 gb:BC002646.1
10.1263	0.0548	6.86685	0.10957	9.58	Down	0.00140972	0.00532567	NM_000633	203685_at	Homo sapiens B-cell CLLlymphoma 2 (BCL2), nuclear gene encoding mitochondrial protein, transcript variant alpha, mRNA. /PROD=B-cell lymphoma protein 2 alpha /FL=gb:M13994.1 gb:NM_000633.1
8.54632	0.020275	5.28938	0.01123	9.56	Down	5.06e-05	0.00299084	NM_006855	204017_at	Homo sapiens KDEL (Lys-Asp-Glu-Leu) endoplasmic reticulum protein retention receptor 3 (KDELR3), transcript variant 1, mRNA. /PROD=KDEL receptor 3, isoform a /FL=gb:BC001277.1 gb:NM_006855.2
10.7109	0.0143	7.45854	0.040735	9.53	Down	0.000176154	0.00347112	BF752277	214164_x_at	adaptor-related protein complex 1, gamma 1 subunit
9.01953	0.013945	5.76997	0.11634	9.51	Down	0.00129765	0.00528621	H05812	203628_at	insulin-like growth factor 1 receptor /FL=gb:NM_000875.2
6.45514	0.07406	9.69937	0.062845	9.48	Up	0.000895175	0.00464743	NM_001240	206967_at	Homo sapiens cyclin T1 (CCNT1), mRNA. /PROD=cyclin T1 /FL=gb:AF048730.1 gb:AF045161.1 gb:NM_001240.1
6.20545	0.129185	9.4421	0.012405	9.43	Up	0.00160388	0.00558678	AI084086	239159_at	ESTs
8.27577	0.00105	5.0432	0.09409	9.4	Down	0.00084624	0.004594	NM_005813	218236_s_at	Homo sapiens protein kinase C, nu (PRKCN), mRNA. /PROD=protein kinase C, nu /FL=gb:AB015982.2 gb:NM_005813.2
9.81087	0.03748	6.58064	0.089565	9.38	Down	0.000902195	0.00464743	BC000278	210735_s_at	Homo sapiens, Similar to carbonic anhydrase XII, clone MGC:1792, mRNA, complete cds. /PROD=Similar to carbonic anhydrase XII /FL=gb:BC000278.1
7.56537	0.08571	4.33739	0.02441	9.37	Down	0.000761333	0.00444341	BF593817	230069_at	ESTs
7.16892	0.00515	3.94693	0.11261	9.33	Down	0.00122185	0.0051533	BF062139	206653_at	polymerase (RNA) III (DNA directed) (32kD) /FL=gb:NM_006467.1 gb:U93868.1
7.54901	0.074695	4.32822	0.059815	9.32	Down	0.000881576	0.00461387	BG236006	227908_at	ESTs
5.31421	0.011005	2.09356	0.038615	9.32	Down	0.000155396	0.00347112	NM_012434	221041_s_at	Homo sapiens solute carrier family 17 (anionsugar transporter), member 5 (SLC17A5), mRNA. /PROD=solute carrier family 17 (anionsugartransporter), member 5 /FL=gb:NM_012434.1
2.2208	0.091525	5.43656	0.20411	9.29	Up	0.00480389	0.00895415	AF285595	224380_s_at	Homo sapiens TBP-associated factor II Q (TAF2Q) mRNA, complete cds. /PROD=TBP-associated factor II Q /FL=gb:AF285595.1
7.15583	0.060495	10.3695	0.0584	9.28	Up	0.000683884	0.00436972	NM_002450	204326_x_at	Homo sapiens metallothionein 1L (MT1L), mRNA. /PROD=metallothionein 1L /FL=gb:NM_002450.1
9.17324	0.02608	5.96212	0.00833	9.26	Down	7.27e-05	0.00299084	NM_006892	220668_s_at	Homo sapiens DNA (cytosine-5-)-methyltransferase 3 beta (DNMT3B), mRNA. /PROD=DNA (cytosine-5-)-methyltransferase 3 beta /FL=gb:AF156488.1 gb:NM_006892.1
2.86964	0.142955	6.07611	0.19235	9.23	Up	0.00553988	0.00974626	AW082221	236127_at	ESTs
2.08794	0.02602	5.29413	0.058075	9.23	Up	0.000393724	0.00380096	AL136823	210352_at	Homo sapiens mRNA; cDNA DKFZp434P2326 (from clone DKFZp434P2326); complete cds. /PROD=hypothetical protein /FL=gb:AL136823.1
6.947	0.12897	3.74186	0.180105	9.22	Down	0.00474277	0.00895404	NM_013257	220038_at	Homo sapiens serumglucocorticoid regulated kinase-like (SGKL), mRNA. /PROD=serumglucocorticoid regulated kinase-like /FL=gb:AF085233.1 gb:AF169035.1 gb:NM_013257.1
8.19002	0.024445	4.98692	0.18762	9.21	Down	0.00347107	0.00772461	AF034102	204717_s_at	Homo sapiens NBMPR-insensitive nucleoside transporter ei (ENT2) mRNA, complete cds. /PROD=NBMPR-insensitive nucleoside transporter ei /FL=gb:AF034102.1 gb:AF029358.1 gb:NM_001532.1
10.4055	0.0616	7.20627	0.011485	9.18	Down	0.000383407	0.00380096	U04045	209421_at	Human (hMSH2) mRNA, complete cds. /FL=gb:L47582.1 gb:L47581.1 gb:L47583.1 gb:U03911.1 gb:U04045.1 gb:NM_000251.1
6.64874	0.127705	9.84541	0.0035	9.17	Up	0.00159334	0.00558678	BF246115	213629_x_at	RNA helicase-related protein
6.61888	0.07254	3.42293	0.089345	9.16	Down	0.00129418	0.00528621	U80918	211105_s_at	Homo sapiens transcription factor (NF-ATcC) mRNA, complete cds. /PROD=transcription factor /FL=gb:U80918.1
9.49312	0.0188	6.30011	0.15717	9.15	Down	0.00244856	0.00650998	NM_018062	218397_at	Homo sapiens hypothetical protein FLJ10335 (FLJ10335), mRNA. /PROD=hypothetical protein FLJ10335 /FL=gb:NM_018062.1
8.20053	0.055615	5.01569	0.04276	9.09	Down	0.000484845	0.0038415	AI765169	228039_at	ESTs
7.43148	0.01945	10.615	0.0031	9.09	Up	3.83e-05	0.00299084	BE889319	225749_at	ESTs
8.20663	0.027105	5.02376	0.05722	9.08	Down	0.000395477	0.00380096	AW970089	228523_at	PRO2047 protein
5.15498	0.210475	8.33432	0.020715	9.06	Up	0.00439585	0.00865664	U94829	209325_s_at	Human retinally abundant regulator of G-protein signaling hRGS-r (hRGS-r) mRNA, complete cds. /PROD=retinally abundant regulator of G-proteinsignaling hRGS-r /FL=gb:U70426.1 gb:U94829.1 gb:NM_002928.1
6.95395	0.03844	3.77581	0.130185	9.05	Down	0.00181925	0.00584439	AL365505	205296_at	Human DNA sequence from clone RP11-382A12 on chromosome 20 Contains ESTs, STSs, GSSs and CpG islands. Contains the 5 part of the gene for a 72.1 KDa protein (DKFZP564A032, SBBI88) similar to mouse IFN-gamma induced MG11 and the 3 part of the RBL... /
9.41795	0.06424	6.24111	0.221535	9.04	Down	0.00523045	0.00949044	W72331	226499_at	ESTs
6.71779	0.14828	9.89338	0.099185	9.04	Up	0.00314098	0.00735302	NM_018293	219239_s_at	Homo sapiens hypothetical protein FLJ10997 (FLJ10997), mRNA. /PROD=hypothetical protein FLJ10997 /FL=gb:NM_018293.1
7.06313	0.039905	3.88794	0.147395	9.03	Down	0.00230484	0.00635049	AI057637	49452_at	Cluster Incl. AI057637:oy31h06.x1 Homo sapiens cDNA, 3 end /clone=IMAGE-1667483 /clone_end=3 /gb=AI057637 /gi=3331503 /ug=Hs.21305 /len=599
6.2596	0.070135	9.43204	0.046655	9.02	Up	0.000704277	0.00440544	BG540048	222270_at	ESTs
6.09043	0.0575	2.92535	0.22051	8.97	Down	0.00514393	0.00937429	AI244908	227697_at	ESTs
8.9839	9e-05	5.82301	0.01341	8.94	Down	1.8e-05	0.00299084	BF446578	230563_at	ESTs
9.63301	0.072275	12.7933	0.0148	8.94	Up	0.00054451	0.00400782	N20927	227897_at	E1B-55kDa-associated protein 5
4.19444	0.115795	7.34994	0.095885	8.91	Up	0.00226226	0.00629985	AK094203	1560029_a_at	Homo sapiens cDNA FLJ36884 fis, clone BLADE2000463.
5.74329	0.005425	8.8953	0.028345	8.89	Up	8.38e-05	0.00299084	NM_001613	200974_at	Homo sapiens actin, alpha 2, smooth muscle, aorta (ACTA2), mRNA. /PROD=alpha 2 actin /FL=gb:J05192.1 gb:NM_001613.1
14.9844	0.0024	11.8354	0.02695	8.87	Down	7.38e-05	0.00299084	AF217511	224187_x_at	Homo sapiens uncharacterized bone marrow protein BM034 mRNA, complete cds. /PROD=uncharacterized bone marrow protein BM034 /FL=gb:AF217511.1
4.76241	0.235535	7.90967	0.047395	8.86	Up	0.00577707	0.00987173	AI684643	239451_at	ESTs
4.44283	0.057085	7.58824	0.009625	8.85	Up	0.000338564	0.00368401	NM_012143	202751_at	Homo sapiens tuftelin-interacting protein (TIP39), mRNA. /PROD=tuftelin-interacting protein /FL=gb:NM_012143.1 gb:AL080147.1
3.76799	0.0538	6.9062	0.005835	8.8	Up	0.000297224	0.00352795	NM_020960	220265_at	Homo sapiens KIAA1624 protein (KIAA1624), mRNA. /PROD=KIAA1624 protein /FL=gb:NM_020960.1
8.74111	0.0063	5.60686	0.169765	8.78	Down	0.00292494	0.00712329	NM_018518	220651_s_at	Homo sapiens homolog of yeast MCM10; hypothetical protein PRO2249 (PRO2249), mRNA. /PROD=homolog of yeast MCM10; hypothetical proteinPRO2249 /FL=gb:AF119869.1 gb:BC004876.1 gb:AB042719.1 gb:NM_018518.1
7.01037	0.1037	10.1407	0.00285	8.76	Up	0.00109649	0.00508683	NM_014778	204435_at	Homo sapiens KIAA0410 gene product (KIAA0410), mRNA. /PROD=KIAA0410 gene product /FL=gb:AB007870.1 gb:NM_014778.1
5.17166	0.05991	8.29032	0.066205	8.69	Up	0.000818678	0.00457392	NM_004420	206374_at	Homo sapiens dual specificity phosphatase 8 (DUSP8), mRNA. /PROD=dual specificity phosphatase 8 /FL=gb:U27193.1 gb:NM_004420.1
8.26309	0.01497	5.1525	0.028675	8.64	Down	0.000108124	0.00347112	AI052003	213243_at	KIAA0532 protein
9.87163	0.123375	6.7615	0.05428	8.63	Down	0.00187292	0.00588427	NM_005911	200769_s_at	Homo sapiens methionine adenosyltransferase II, alpha (MAT2A), mRNA. /PROD=methionine adenosyltransferase II, alpha /FL=gb:BC001686.1 gb:BC001854.1 gb:NM_005911.1
2.96913	0.080135	6.07876	0.203855	8.63	Up	0.00492503	0.00910278	BC005253	210634_at	Homo sapiens, Similar to Kelch motif containing protein, clone MGC:12288, mRNA, complete cds. /PROD=Similar to Kelch motif containing protein /FL=gb:BC005253.1
6.88197	0.043565	3.78327	0.14535	8.57	Down	0.0023893	0.00647194	BC032544	1554740_a_at	Homo sapiens, Similar to intracisternal A particle-promoted polypeptide, clone MGC:45221 IMAGE:5535760, mRNA, complete cds. /PROD=Similar to intracisternal A particle-promotedpolypeptide /FL=gb:BC032544.1
3.30125	0.101395	6.39958	0.10471	8.56	Up	0.00220579	0.00625123	BC014200	1570061_at	Homo sapiens, clone IMAGE:4555030, mRNA.
6.62763	0.030275	9.72201	0.11084	8.54	Up	0.00137594	0.0053248	AW469790	227708_at	eukaryotic translation elongation factor 1 alpha 1
3.07762	0.000915	6.16943	0.089015	8.53	Up	0.000827961	0.00457392	AI379823	231598_x_at	ESTs
5.21582	0.121395	8.30608	0.09952	8.52	Up	0.00257033	0.00668689	AI093492	237435_at	ESTs
9.06816	0.113955	12.1572	0.1322	8.51	Up	0.0031772	0.00738526	NM_020307	220046_s_at	Homo sapiens cyclin L ania-6a (LOC57018), mRNA. /PROD=cyclin L ania-6a /FL=gb:NM_020307.1 gb:AF180920.1
8.22699	0.18165	5.13873	0.11675	8.5	Down	0.00485335	0.00900225	BF680438	226038_at	Homo sapiens, clone IMAGE:3947276, mRNA, partial cds
4.81253	0.049325	7.89785	0.19815	8.49	Up	0.00435168	0.00860831	X78931	216279_at	H.sapiens HZF8 mRNA for zinc finger protein. /PROD=zinc finger protein
4.68748	0.031295	7.76834	0.02244	8.46	Up	0.000156198	0.00347112	AI690169	229544_at	ESTs
5.19555	0.198585	8.27598	0.104445	8.46	Up	0.00526371	0.00951428	AW515022	241721_at	ESTs
7.6708	0.066565	4.59119	0.085125	8.45	Down	0.00122897	0.0051533	AB020684	212792_at	Homo sapiens mRNA for KIAA0877 protein, partial cds. /PROD=KIAA0877 protein
9.04122	0.09992	12.1202	0.00495	8.45	Up	0.0010541	0.00499811	AF367476	1555411_a_at	Homo sapiens cyclin L beta mRNA, complete cds; alternatively spliced. /PROD=cyclin L beta /FL=gb:AF367476.1
4.03782	0.000965	7.11609	0.00832	8.45	Up	7.4e-06	0.00217011	AI935096	204621_s_at	nuclear receptor subfamily 4, group A, member 2 /FL=gb:NM_006186.1
5.12582	0.025685	8.20332	0.15774	8.44	Up	0.00268597	0.00673271	AI335267	227562_at	Homo sapiens cDNA FLJ12251 fis, clone MAMMA1001420
10.6246	0.0389	7.5502	0.07035	8.42	Down	0.000683004	0.00436972	NM_019042	218984_at	Homo sapiens hypothetical protein (FLJ20485), mRNA. /PROD=hypothetical protein /FL=gb:BC005209.1 gb:NM_019042.1
6.39018	0.01112	3.31792	0.11339	8.41	Down	0.00137245	0.0053248	AF045452	211139_s_at	Homo sapiens cell-line KG1 transcriptional regulatory protein p54 mRNA, complete cds. /PROD=transcriptional regulatory protein p54 /FL=gb:AF045452.1
9.4032	0.03645	6.33331	0.105345	8.4	Down	0.00131593	0.00531217	AW966474	227182_at	ESTs
2.64238	0.04857	5.71164	0.025005	8.39	Up	0.000316641	0.00360417	NM_022568	220148_at	Homo sapiens aldehyde dehydrogenase 12 (ALDH12), mRNA. /PROD=aldehyde dehydrogenase 12 /FL=gb:AF303134.1 gb:NM_022568.1
3.33367	0.0241	6.39842	0.11376	8.37	Up	0.00143654	0.00533833	NM_015652	219601_s_at	Homo sapiens DKFZP564P1916 protein (DKFZP564P1916), mRNA. /PROD=DKFZP564P1916 protein /FL=gb:NM_015652.1
6.26278	0.093525	9.32742	0.058385	8.37	Up	0.00129175	0.00528621	NM_021632	219266_at	Homo sapiens zinc-finger protein ZBRK1 (ZBRK1), mRNA. /PROD=zinc-finger protein ZBRK1 /FL=gb:AF309561.1 gb:AF295096.1 gb:NM_021632.1
4.0045	0.03624	7.06759	0.067055	8.36	Up	0.000618629	0.00424126	BC029395	1554906_a_at	Homo sapiens, Similar to M-phase phosphoprotein 6, clone MGC:32608 IMAGE:4603429, mRNA, complete cds. /PROD=Similar to M-phase phosphoprotein 6 /FL=gb:BC029395.1
6.70928	0.08072	3.64731	0.028885	8.35	Down	0.000783033	0.00448787	NM_001975	201313_at	Homo sapiens enolase 2, (gamma, neuronal) (ENO2), mRNA. /PROD=enolase 2, (gamma, neuronal) /FL=gb:NM_001975.1 gb:BC002745.1 gb:M22349.1
5.21683	0.013795	8.27765	0.10863	8.34	Up	0.00127743	0.00528621	AF274972	221640_s_at	Homo sapiens PIDD (PIDD) mRNA, complete cds, alternatively spliced. /PROD=PIDD /FL=gb:AF274972.1
6.23168	0.01678	3.17259	0.178255	8.33	Down	0.00340804	0.00767325	AW085505	227198_at	ESTs, Highly similar to KIAA0886 protein (H.sapiens)
3.85439	0.039565	6.91343	0.107405	8.33	Up	0.00139711	0.0053248	AF176013	223722_at	Homo sapiens J domain containing protein 1 isoform b (JDP1) mRNA, complete cds. /PROD=J domain containing protein 1 isoform b /FL=gb:AF176013.1
6.10022	0.029715	3.0436	0.21505	8.32	Down	0.00500657	0.00918827	AA129774	227019_at	Homo sapiens cDNA FLJ13137 fis, clone NT2RP3003150
6.25924	0.066495	9.31517	0.010175	8.32	Up	0.000484203	0.0038415	NM_019591	219595_at	Homo sapiens zinc finger protein 26 (KOX 20) (ZNF26), mRNA. /PROD=hypothetical protein FLJ20755 /FL=gb:NM_019591.1
5.66683	0.055135	2.61136	0.015555	8.31	Down	0.00035134	0.00370052	AF116627	223789_s_at	Homo sapiens PRO1181 mRNA, complete cds. /PROD=PRO1181 /FL=gb:AF116627.1
6.86069	0.052635	3.80613	0.223785	8.31	Down	0.00561666	0.00975151	AB018283	212651_at	Homo sapiens mRNA for KIAA0740 protein, partial cds. /PROD=KIAA0740 protein
5.61728	0.068165	8.67119	0.00938	8.3	Up	0.000507254	0.00384222	NM_014454	218346_s_at	Homo sapiens p53 regulated PA26 nuclear protein (PA26), mRNA. /PROD=p53 regulated PA26 nuclear protein /FL=gb:NM_014454.1 gb:AF033122.1
9.49563	0.05718	6.4439	0.106435	8.29	Down	0.00156379	0.00553703	AF079117	201801_s_at	Homo sapiens equilibrative NBMPR-sensitive nucleoside transporter (ENT1) mRNA, complete cds. /PROD=equilibrative NBMPR-sensitive nucleosidetransporter /FL=gb:AF079117.1 gb:U81375.1 gb:NM_004955.1 gb:BC001382.1
7.33991	0.02138	10.3868	0.0539	8.26	Up	0.000361984	0.00371889	AV726322	228852_at	endosulfine alpha
5.13049	0.051885	8.17328	0.09212	8.24	Up	0.00120514	0.0051533	AI745254	230348_at	ESTs
8.91246	0.045215	5.87305	0.014925	8.22	Down	0.000245325	0.00347112	BF594695	235072_s_at	ESTs
8.51077	0.07562	5.47411	0.09369	8.21	Down	0.00156834	0.00553703	AF205218	201362_at	Homo sapiens NS1-binding protein-like protein mRNA, complete cds. /PROD=NS1-binding protein-like protein /FL=gb:AB020657.1 gb:AF161553.1 gb:AF205218.1 gb:NM_016389.1
6.46125	0.07769	9.49596	0.059575	8.19	Up	0.00103915	0.00498744	AF317549	209989_at	Homo sapiens zinc finger protein 268 (ZNF268) mRNA, complete cds. /PROD=zinc finger protein 268 /FL=gb:AF317549.1
6.35065	0.05433	9.38134	0.046885	8.17	Up	0.000560214	0.00406554	BG475299	214073_at	ems1 sequence (mammary tumor and squamous cell carcinoma-associated (p8085 src substrate)
3.85744	0.049575	6.88753	0.027285	8.17	Up	0.000348581	0.00370052	AW007221	238273_at	ESTs
4.91486	0.022475	7.93905	0.092655	8.14	Up	0.000992436	0.00487993	NM_003411	207247_s_at	Homo sapiens zinc finger protein, Y-linked (ZFY), mRNA. /PROD=zinc finger protein, Y-linked /FL=gb:NM_003411.1 gb:L10393.1 gb:M30607.1
6.35227	0.059235	3.33198	0.095695	8.11	Down	0.00138565	0.0053248	AI650582	226475_at	Homo sapiens cDNA: FLJ22586 fis, clone HSI02774
7.78984	0.06302	4.77099	0.16946	8.11	Down	0.00356763	0.00784727	AU146384	232210_at	Homo sapiens cDNA FLJ14056 fis, clone HEMBB1000335
4.15794	0.176285	7.17514	0.135325	8.1	Up	0.00538159	0.00961393	AA705429	236512_at	ESTs
9.34993	0.069075	12.3641	0.17975	8.08	Up	0.00405681	0.00834189	NM_005655	202393_s_at	Homo sapiens TGFB inducible early growth response (TIEG), mRNA. /PROD=TGFB inducible early growth response /FL=gb:U21847.1 gb:NM_005655.1
14.8906	0.0339	11.881	0.0143	8.05	Down	0.00014942	0.00347112	AA704004	221891_x_at	heat shock 70kD protein 8
7.52294	0.16674	10.5273	0.05095	8.02	Up	0.00335097	0.00756237	M10943	217165_x_at	Human metallothionein-If gene (hMT-If)
10.6357	0.04715	13.64	0.0915	8.02	Up	0.00117187	0.00513418	AI439556	201009_s_at	upregulated by 1,25-dihydroxyvitamin D-3 /FL=gb:NM_006472.1 gb:S73591.1
3.93035	0.07803	6.93313	0.06957	8.02	Up	0.00120985	0.0051533	NM_001807	205910_s_at	Homo sapiens carboxyl ester lipase (bile salt-stimulated lipase) (CEL), mRNA. /PROD=carboxyl ester lipase (bile salt-stimulatedlipase) /FL=gb:NM_001807.1 gb:M85201.1
1.98962	0.004155	4.99226	0.136765	8.01	Up	0.00207013	0.00602571	AL109730	215087_at	Homo sapiens mRNA full length insert cDNA clone EUROIMAGE 68600.
9.60126	0.00946	6.6036	0.067985	7.99	Down	0.000523899	0.00392219	AI889959	227350_at	Homo sapiens cDNA FLJ11381 fis, clone HEMBA1000501
6.92108	0.0816	3.92432	0.21035	7.98	Down	0.00562068	0.00975151	NM_019012	220952_s_at	Homo sapiens hypothetical protein (FLJ10667), mRNA. /PROD=hypothetical protein /FL=gb:NM_019012.1
6.83171	0.00275	9.8255	0.00348	7.97	Up	2.19e-06	0.0016408	NM_014734	202181_at	Homo sapiens KIAA0247 gene product (KIAA0247), mRNA. /PROD=KIAA0247 gene product /FL=gb:NM_014734.1 gb:D87434.1
6.66308	0.137215	9.65493	0.071595	7.95	Up	0.00266536	0.00673271	NM_018315	218751_s_at	Homo sapiens hypothetical protein FLJ11071 (FLJ11071), mRNA. /PROD=hypothetical protein FLJ11071 /FL=gb:NM_018315.1
6.6317	0.04022	3.64187	0.053075	7.94	Down	0.000495721	0.0038415	AI954412	242584_at	ESTs
9.84788	0.025055	6.86655	0.127425	7.9	Down	0.00189204	0.00589608	AF056433	212498_at	Homo sapiens clone FBD3 Cri-du-chat critical region mRNA.
3.24551	0.050175	6.22288	0.08923	7.88	Up	0.00118006	0.00513418	AW771952	242434_at	ESTs
9.74794	0.03868	6.77105	0.08301	7.87	Down	0.00094505	0.00475493	U19495	209687_at	Human intercrine-alpha (hIRH) mRNA, complete cds. /PROD=intercrine-alpha /FL=gb:L36034.1 gb:U19495.1
8.02727	0.10093	5.05173	0.057855	7.87	Down	0.00152511	0.00545954	BG285417	225162_at	Homo sapiens mRNA; cDNA DKFZp434D0215 (from clone DKFZp434D0215); partial cds
9.83512	0.02604	12.8051	0.0009	7.84	Up	7.7e-05	0.00299084	NM_005953	212185_x_at	Homo sapiens metallothionein 2A (MT2A), mRNA. /PROD=metallothionein 2A /FL=gb:NM_005953.1
5.98574	0.138985	3.01625	0.097595	7.83	Down	0.00325483	0.00741897	BE884959	232994_s_at	hypothetical protein FLJ21817 similar to Rhoip2
4.48399	0.20234	7.45266	0.0401	7.83	Up	0.00479335	0.00895415	BC043171	1557166_at	Homo sapiens, clone IMAGE:5287052, mRNA.
3.19351	0.017465	6.1613	0.112435	7.82	Up	0.00146667	0.00536957	NM_138429	1552845_at	Homo sapiens claudin 15 (CLDN15), mRNA. /PROD=claudin 15 /FL=gb:BC010160.1 gb:NM_138429.1
3.85394	0.02822	6.82076	0.055095	7.82	Up	0.000435049	0.00381081	NM_145240	1553672_at	Homo sapiens similar to avenaII (LOC113521), mRNA. /FL=gb:NM_145240.1 gb:BC010414.1
5.34549	0.106695	2.37947	0.01367	7.81	Down	0.00131266	0.00531217	R92925	231274_s_at	mitochondrial solute carrier
7.46865	0.076065	10.4327	0.11425	7.8	Up	0.00213749	0.0061575	NM_024741	219224_x_at	Homo sapiens hypothetical protein FLJ12827 (FLJ12827), mRNA. /PROD=hypothetical protein FLJ12827 /FL=gb:AF346626.1 gb:NM_024741.1
5.42503	0.06816	8.38467	0.2069	7.78	Up	0.00537375	0.00960818	BC046206	1555325_s_at	Homo sapiens, Similar to zinc finger protein 268, clone MGC:57843 IMAGE:6176427, mRNA, complete cds. /PROD=Similar to zinc finger protein 268 /FL=gb:BC046206.1
6.44191	0.140725	3.4835	0.071835	7.77	Down	0.00284013	0.00695184	BF218115	225368_at	ESTs
6.88222	0.046055	9.84039	0.06671	7.77	Up	0.000750091	0.00442617	AI992187	222018_at	ATP-binding cassette, sub-family B (MDRTAP), member 2
8.28039	0.04301	5.3224	0.176825	7.77	Down	0.00376358	0.00804055	AI951185	209505_at	nuclear receptor subfamily 2, group F, member 1 /FL=gb:BC004154.1 gb:NM_005654.1
4.03628	0.20264	6.99242	0.046545	7.76	Up	0.00491047	0.00908392	AW293316	239668_at	ESTs
7.23482	0.105255	10.1904	0.0318	7.76	Up	0.00138114	0.0053248	AV701177	225283_at	Homo sapiens cDNA: FLJ22783 fis, clone KAIA1993
10.2139	0.08485	13.1555	0.04375	7.68	Up	0.00105149	0.00499811	NM_019058	202887_s_at	Homo sapiens hypothetical protein (FLJ20500), mRNA. /PROD=hypothetical protein /FL=gb:AL136668.1 gb:NM_019058.1
8.17957	0.069605	5.23935	0.174415	7.68	Down	0.00405452	0.00834189	AK025654	222819_at	Homo sapiens cDNA: FLJ22001 fis, clone HEP06629. /FL=gb:NM_019857.1 gb:AF226667.1
5.10612	0.050645	8.04615	0.11257	7.67	Up	0.00175812	0.00577575	BF000155	242473_at	ESTs, Moderately similar to I38026 MLN 62 protein (H.sapiens)
6.65865	0.01215	3.71895	0.022725	7.67	Down	7.68e-05	0.00299084	W68180	225546_at	elongation factor-2 kinase /FL=gb:NM_013302.1 gb:U93850.1
6.08823	0.07878	3.14923	0.01065	7.67	Down	0.000730839	0.00442132	BF343672	227925_at	ESTs
5.68789	0.01603	2.75407	0.17639	7.64	Down	0.00362482	0.00789802	AK025141	1559739_at	Homo sapiens cDNA: FLJ21488 fis, clone COL05445.
6.29186	0.161135	3.3594	0.08168	7.63	Down	0.00377371	0.0080491	AW575374	221773_at	Homo sapiens cDNA: FLJ22425 fis, clone HRC08686
5.49378	0.011885	2.56243	0.04688	7.63	Down	0.000272091	0.00347112	AW303539	239960_x_at	ESTs
8.63645	0.10349	5.71302	0.074355	7.59	Down	0.00189467	0.00589608	BF116060	228805_at	KIAA1191 protein
4.85053	0.151235	7.77163	0.08164	7.57	Up	0.0034437	0.00770487	BC000658	203439_s_at	Homo sapiens, stanniocalcin 2, clone MGC:1881, mRNA, complete cds. /PROD=stanniocalcin 2 /FL=gb:AF098462.1 gb:AF031036.1 gb:NM_003714.1 gb:BC000658.1 gb:AB012664.1 gb:AF055460.1
4.52893	0.079875	7.44403	0.10389	7.54	Up	0.00201479	0.00598946	AI093963	242470_at	ESTs
6.21724	0.18038	3.3025	0.01489	7.54	Down	0.00383375	0.00811554	AW665865	214745_at	KIAA1069 protein
5.72307	0.096575	8.63297	0.04615	7.52	Up	0.00135026	0.0053248	M99578	210269_s_at	Human lymphocyte surface protein exons 1-5, complete cds. /FL=gb:M99578.1
4.83255	0.02118	7.7417	0.011565	7.51	Up	6.88e-05	0.00299084	AA283642	242838_at	ESTs
6.56419	0.000825	3.66253	0.151225	7.47	Down	0.00270522	0.00676466	AL391688	227703_s_at	Human DNA sequence from clone RP11-524D16 on chromosome X. Contains ESTs, STSs and GSSs. Contains the 3 part of the SRPX gene for a sushi-repeat containing protein and a novel gene for two protein isoforms similar to mouse granuphilin a und b
6.22497	0.020845	3.32469	0.0136	7.47	Down	7.36e-05	0.00299084	NM_004619	204352_at	Homo sapiens TNF receptor-associated factor 5 (TRAF5), mRNA. /PROD=TNF receptor-associated factor 5 /FL=gb:AB000509.1 gb:NM_004619.1
7.18823	0.170195	4.29222	0.03532	7.44	Down	0.00358315	0.00784827	NM_001532	1553540_a_at	Homo sapiens solute carrier family 29 (nucleoside transporters), member 2 (SLC29A2), mRNA. /PROD=solute carrier family 29 (nucleosidetransporters), member 2 /FL=gb:NM_001532.1
7.20662	0.036385	4.31373	0.17924	7.43	Down	0.00397326	0.00825175	NM_018700	219736_at	Homo sapiens zinc-binding protein Rbcc728 (Rbcc728), mRNA. /PROD=zinc-binding protein Rbcc728 /FL=gb:NM_018700.1
5.64548	0.038935	2.7549	0.039975	7.42	Down	0.000372477	0.00376636	AL120173	213245_at	ESTs
11.2612	0.07555	8.37451	0.0533	7.4	Down	0.00102435	0.00493147	BC001686	200768_s_at	Homo sapiens, methionine adenosyltransferase II, alpha, clone MGC:2907, mRNA, complete cds. /PROD=methionine adenosyltransferase II, alpha /FL=gb:BC001686.1 gb:BC001854.1 gb:NM_005911.1
8.16087	0.04957	5.27984	0.12709	7.37	Down	0.00223445	0.00627918	NM_018502	221096_s_at	Homo sapiens hypothetical protein PRO1580 (PRO1580), mRNA. /PROD=hypothetical protein PRO1580 /FL=gb:AF119848.1 gb:NM_018502.1
6.15733	0.097985	3.27757	0.16749	7.36	Down	0.00450973	0.00874985	NM_004434	204797_s_at	Homo sapiens echinoderm microtubule-associated protein-like (EMAPL), mRNA. /PROD=echinoderm microtubule-associated protein-like /FL=gb:NM_004434.1 gb:U97018.1
2.73795	0.005475	5.61749	0.184265	7.36	Up	0.00407345	0.00834189	BE670361	222953_at	G protein-coupled receptor 72 /FL=gb:NM_016540.1 gb:AF236081.1
9.12887	0.11331	12.007	0.01315	7.35	Up	0.00156707	0.00553703	AI952357	225160_x_at	carboxypeptidase M
7.86787	0.010105	4.99043	0.0931	7.35	Down	0.00105751	0.00499811	NM_017522	208433_s_at	Homo sapiens apolipoprotein E receptor 2 (HSZ75190), mRNA. /PROD=apolipoprotein E receptor 2 /FL=gb:NM_017522.1
7.06168	0.024835	4.18537	0.16857	7.34	Down	0.0034909	0.00774592	AB042719	222962_s_at	Homo sapiens mRNA for MCM10 homolog, complete cds. /PROD=MCM10 homolog /FL=gb:AF119869.1 gb:BC004876.1 gb:AB042719.1 gb:NM_018518.1
3.63009	0.005235	6.5045	0.149155	7.33	Up	0.00268512	0.00673271	AY066015	1555546_a_at	Homo sapiens C21orf80 protein form C (C21orf80) mRNA, complete cds. /PROD=C21orf80 protein form C /FL=gb:AY066015.1
5.56622	0.13833	8.4393	0.12876	7.33	Up	0.00429872	0.00859332	AI655057	239843_at	ESTs
8.17182	0.160405	11.0428	0.0287	7.32	Up	0.00320602	0.00739663	AF016266	209295_at	Homo sapiens TRAIL receptor 2 mRNA, complete cds. /PROD=TRAIL receptor 2 /FL=gb:BC001281.1 gb:AF016266.1 gb:AF018658.1 gb:AF016849.1
4.98895	0.061485	2.12089	0.131695	7.3	Down	0.00255819	0.00668552	NM_003155	204597_x_at	Homo sapiens stanniocalcin 1 (STC1), mRNA. /PROD=stanniocalcin 1 /FL=gb:U25997.1 gb:NM_003155.1 gb:U46768.1
5.15515	0.03614	8.02088	0.01993	7.29	Up	0.000207342	0.00347112	AW452681	236527_at	ESTs
8.50451	0.026515	11.3693	0.0308	7.28	Up	0.000201193	0.00347112	NM_020375	219099_at	Homo sapiens chromosome 12 open reading frame 5 (C12ORF5), mRNA. /PROD=chromosome 12 open reading frame 5 /FL=gb:NM_020375.1
9.11766	0.1033	6.25467	0.0075	7.28	Down	0.00130615	0.00530353	BC004399	210652_s_at	Homo sapiens, clone MGC:10985, mRNA, complete cds. /PROD=Unknown (protein for MGC:10985) /FL=gb:BC004399.1
7.38162	0.043285	4.52271	0.215155	7.25	Down	0.00584137	0.00993004	NM_005338	205425_at	Homo sapiens huntingtin interacting protein 1 (HIP1), mRNA. /PROD=huntingtin interacting protein 1 /FL=gb:U79734.1 gb:NM_005338.3
5.90682	0.17831	8.76558	0.05404	7.25	Up	0.00422088	0.00850849	NM_018148	220121_at	Homo sapiens hypothetical protein FLJ10583 (FLJ10583), mRNA. /PROD=hypothetical protein FLJ10583 /FL=gb:NM_018148.1
6.20991	0.196095	9.06831	0.028595	7.25	Up	0.00477211	0.00895404	AA928506	213750_at	ESTs
7.13351	0.04051	9.99015	0.01505	7.24	Up	0.000228778	0.00347112	NM_005951	206461_x_at	Homo sapiens metallothionein 1H (MT1H), mRNA. /PROD=metallothionein 1H /FL=gb:NM_005951.1
4.52715	0.16884	7.37631	0.086615	7.21	Up	0.00440659	0.00865664	BC002671	204015_s_at	Homo sapiens, dual specificity phosphatase 4, clone MGC:3713, mRNA, complete cds. /PROD=dual specificity phosphatase 4 /FL=gb:NM_001394.2 gb:BC002671.1 gb:U48807.1 gb:U21108.1
3.69841	0.038385	6.54589	0.077965	7.2	Up	0.00093011	0.00470248	AI274906	237891_at	ESTs, Highly similar to 1814460A p53-associated protein (H.sapiens)
8.21073	0.088455	5.36744	0.06702	7.18	Down	0.00151997	0.00545877	AA524250	224822_at	deleted in liver cancer 1
6.50988	0.065255	3.66682	0.144935	7.18	Down	0.00311104	0.00733896	BE881219	224728_at	hypothetical protein FLJ22351
8.32112	0.01937	5.48062	0.028695	7.16	Down	0.00014852	0.00347112	NM_015366	205980_s_at	Homo sapiens Rho GTPase activating protein 8 (ARHGAP8), mRNA. /PROD=Rho GTPase activating protein 8 /FL=gb:NM_015366.1
7.77861	0.02194	4.94226	0.124305	7.14	Down	0.00197467	0.00597958	AF074393	204633_s_at	Homo sapiens nuclear mitogen- and stress-activated protein kinase-1 (MSK1) mRNA, complete cds. /PROD=nuclear mitogen- and stress-activated proteinkinase-1 /FL=gb:AF074393.1 gb:AF090421.1 gb:NM_004755.1 gb:AF080000.1
10.5184	0.10925	7.68256	0.0882	7.14	Down	0.00244242	0.00650998	NM_000909	205440_s_at	Homo sapiens neuropeptide Y receptor Y1 (NPY1R), mRNA. /PROD=neuropeptide Y receptor Y1 /FL=gb:NM_000909.1 gb:M84755.1 gb:M88461.1
5.00658	0.05438	7.84131	0.024925	7.13	Up	0.000445022	0.00382185	AI805301	228099_at	ESTs
3.98993	0.02879	6.82208	0.08965	7.12	Up	0.00110351	0.00508942	AI341072	239906_at	ESTs
6.91277	0.205585	9.74351	0.021945	7.11	Up	0.00529235	0.00952994	AI807498	227122_at	ESTs
6.26928	0.16973	9.09929	0.09773	7.11	Up	0.00475543	0.00895404	BG032269	242727_at	ESTs
4.51003	0.02454	7.33911	0.054315	7.11	Up	0.00044354	0.00382185	R63824	238724_at	ESTs
3.85948	0.18319	6.68701	0.01069	7.1	Up	0.00418535	0.00845839	NM_005824	205381_at	Homo sapiens 37 kDa leucine-rich repeat (LRR) protein (P37NB), mRNA. /PROD=37 kDa leucine-rich repeat (LRR) protein /FL=gb:NM_005824.1 gb:U32907.1
6.96268	0.03243	4.1372	0.05543	7.09	Down	0.0005162	0.00389581	AL136912	223677_at	Homo sapiens mRNA; cDNA DKFZp586I0418 (from clone DKFZp586I0418); complete cds. /PROD=hypothetical protein /FL=gb:AL136912.1
11.872	0.0263	9.04701	0.089625	7.09	Down	0.0010914	0.00508018	NM_014899	202976_s_at	Homo sapiens KIAA0878 protein (KIAA0878), mRNA. /PROD=KIAA0878 protein /FL=gb:NM_014899.1 gb:AB020685.1
7.39825	0.092895	10.2175	0.0157	7.06	Up	0.00111486	0.00510131	AF333388	211456_x_at	Homo sapiens metallothionein 1H-like protein mRNA, complete cds. /PROD=metallothionein 1H-like protein /FL=gb:AF333388.1
7.801	0.0069	4.98255	0.03486	7.05	Down	0.000158935	0.00347112	AI017564	214061_at	Human normal keratinocyte mRNA
5.3529	0.03498	2.53693	0.04223	7.04	Down	0.000378989	0.00379536	NM_007018	205642_at	Homo sapiens centrosomal protein 1 (CEP1), mRNA. /PROD=centrosomal protein 1 /FL=gb:NM_007018.1 gb:AF083322.1
3.17996	0.087925	5.99411	0.188035	7.03	Up	0.00539678	0.00961565	NM_004431	203499_at	Homo sapiens EphA2 (EPHA2), mRNA. /PROD=EphA2 /FL=gb:NM_004431.1 gb:M59371.1
6.36089	0.0098	3.54719	0.037625	7.03	Down	0.000190889	0.00347112	N22859	212503_s_at	KIAA0934 protein
6.62068	0.035645	3.80803	0.09373	7.03	Down	0.00126871	0.00527223	AW007739	226795_at	ESTs
5.48745	0.109285	8.29691	0.084915	7.01	Up	0.00241788	0.00650703	NM_017936	220369_at	Homo sapiens hypothetical protein FLJ20707 (FLJ20707), mRNA. /PROD=hypothetical protein FLJ20707 /FL=gb:NM_017936.1
7.03561	0.100165	9.84482	0.10482	7.01	Up	0.002653	0.00673271	AP001745	225539_at	Homo sapiens genomic DNA, chromosome 21q, section 89105 /FL=gb:NM_020727.1
5.92256	0.037215	8.7286	0.042165	6.99	Up	0.000401447	0.00381081	AI992283	235688_s_at	ESTs, Moderately similar to I38026 MLN 62 protein (H.sapiens)
5.62014	0.132175	2.81561	0.11494	6.99	Down	0.00387813	0.0081557	AV729634	204720_s_at	DnaJ (Hsp40) homolog, subfamily B, member 6 /FL=gb:AB007942.1 gb:NM_014787.1
6.57036	0.193985	3.76836	0.0801	6.97	Down	0.00556333	0.00975151	AI937080	244033_at	ESTs
4.40526	0.093485	7.20282	0.068985	6.95	Up	0.00172029	0.00573985	AI916361	222814_s_at	chromosome 11 open reading frame 5 /FL=gb:AF119497.1 gb:NM_014205.1
6.08535	0.150345	8.8828	0.034805	6.95	Up	0.00302935	0.00720285	AI199589	222044_at	hypothetical protein DKFZp434E1723
6.7203	0.064305	3.92488	0.055455	6.94	Down	0.000921427	0.00466991	NM_014869	203907_s_at	Homo sapiens KIAA0763 gene product (KIAA0763), mRNA. /PROD=KIAA0763 gene product /FL=gb:AB018306.1 gb:NM_014869.1
9.14982	0.04697	6.35809	0.09084	6.92	Down	0.00133916	0.0053248	NM_006578	207124_s_at	Homo sapiens guanine nucleotide binding protein (G protein), beta 5 (GNB5), mRNA. /PROD=guanine nucleotide binding protein (G protein),beta 5 /FL=gb:AF017656.1 gb:NM_006578.1
8.76534	0.093105	5.97492	0.013775	6.92	Down	0.00113572	0.00513167	AW513835	224791_at	KIAA1249 protein
11.3498	0.0759	8.56004	0.07963	6.92	Down	0.00155133	0.00552378	N21138	202975_s_at	KIAA0878 protein /FL=gb:NM_014899.1 gb:AB020685.1
8.11616	0.06601	5.32768	0.069785	6.91	Down	0.00118458	0.00513418	AF155827	223556_at	Homo sapiens proliferation-associated SNF2-like protein (SMARCA6) mRNA, complete cds. /PROD=proliferation-associated SNF2-like protein /FL=gb:AF155827.1
5.45603	0.210755	8.24251	0.00488	6.9	Up	0.00567504	0.00978569	BF060678	229520_s_at	hypothetical protein FLJ10033
6.01942	0.101385	8.80515	0.081555	6.9	Up	0.00217451	0.00619754	AW467415	1555977_at	Homo sapiens cDNA FLJ33153 fis, clone UTERU2000332.
5.44844	0.08592	8.23338	0.08658	6.89	Up	0.00191283	0.00589746	AA621558	213672_at	methionine-tRNA synthetase
6.49879	0.10667	9.28247	0.037615	6.89	Up	0.00164692	0.00567544	AU146179	232527_at	Homo sapiens cDNA FLJ11872 fis, clone HEMBA1007062
6.67901	0.02454	9.46137	0.006895	6.88	Up	8.39e-05	0.00299084	AA056145	227633_at	Ras homolog enriched in brain 2
6.00195	0.041835	3.21985	0.09311	6.88	Down	0.00134348	0.0053248	AK026921	223441_at	Homo sapiens cDNA: FLJ23268 fis, clone COL08932, highly similar to HSA387747 Homo sapiens mRNA for sialin. /FL=gb:AF244577.1
9.63384	0.0728	6.85302	0.055195	6.87	Down	0.00107757	0.00505536	NM_005542	201627_s_at	Homo sapiens insulin induced gene 1 (INSIG1), mRNA. /PROD=insulin induced gene 1 /FL=gb:NM_005542.1
10.7873	0.1036	8.00653	0.01569	6.87	Down	0.00141682	0.00532714	AL050025	215867_x_at	Homo sapiens mRNA; cDNA DKFZp564D066 (from clone DKFZp564D066); partial cds. /PROD=hypothetical protein
8.9222	0.020285	6.14265	0.13016	6.87	Down	0.00223857	0.00627918	AF080255	204407_at	Homo sapiens lodestar protein mRNA, complete cds. /PROD=lodestar protein /FL=gb:NM_003594.1 gb:AF073771.1 gb:AF080255.1
7.16232	0.014305	9.94184	0.0452	6.87	Up	0.000290805	0.00352179	NM_003440	204523_at	Homo sapiens zinc finger protein 140 (clone pHZ-39) (ZNF140), mRNA. /PROD=zinc finger protein 140 (clone pHZ-39) /FL=gb:NM_003440.1
4.20019	0.145465	6.97834	0.10942	6.86	Up	0.0042654	0.00854717	BC042873	1562743_at	Homo sapiens, clone IMAGE:4830804, mRNA.
6.34884	0.11407	3.57073	0.14074	6.86	Down	0.00422548	0.00850849	R62432	57588_at	Cluster Incl. R62432:yg52e11.s1 Homo sapiens cDNA, 3 end /clone=IMAGE-36023 /clone_end=3 /gb=R62432 /gi=834311 /ug=Hs.12321 /len=487
7.37603	0.129385	4.59901	0.019385	6.85	Down	0.00221213	0.0062584	AI671049	213523_at	cyclin E1
2.2858	0.00076	5.05871	0.12644	6.83	Up	0.00207282	0.00602571	AW572812	240747_at	ESTs
11.4785	0.0424	8.71087	0.0137	6.81	Down	0.000259104	0.00347112	BF056791	235609_at	ESTs
9.1347	0.008715	6.36784	0.211285	6.81	Down	0.00579054	0.00988664	NM_006602	204849_at	Homo sapiens transcription factor-like 5 (basic helix-loop-helix) (TCFL5), mRNA. /PROD=transcription factor-like 5 (basichelix-loop-helix) /FL=gb:AB012124.1 gb:NM_006602.1 gb:AF070992.1
8.90494	0.02914	11.6712	0.0227	6.8	Up	0.000178258	0.00347112	AW005535	213923_at	E1B-55kDa-associated protein 5
7.19247	0.129685	9.95719	0.018805	6.8	Up	0.00223901	0.00627918	BC017770	1554602_at	Homo sapiens, clone MGC:22221 IMAGE:4687764, mRNA, complete cds. /PROD=Unknown (protein for MGC:22221) /FL=gb:BC017770.1
7.20259	0.006625	4.43963	0.007055	6.79	Down	1.23e-05	0.00283962	AF131846	226886_at	Homo sapiens clone 25028 mRNA sequence.
8.04581	0.03265	5.28413	0.14857	6.78	Down	0.00302015	0.00720285	NM_080655	1552277_a_at	Homo sapiens similar to RIKEN cDNA 5730528L13 gene (MGC17337), mRNA. /FL=gb:NM_080655.1 gb:BC008993.1
6.89335	0.043475	4.13729	0.12534	6.76	Down	0.00230906	0.00635373	AI703131	228295_at	hypothetical protein MGC11230
3.23054	0.118285	5.98531	0.02529	6.75	Up	0.00192241	0.00589746	NM_016613	219872_at	Homo sapiens AD021 protein (LOC51313), mRNA. /PROD=AD021 protein /FL=gb:NM_016613.1 gb:AF223468.1
6.55624	0.043765	3.80394	0.135495	6.74	Down	0.0026657	0.00673271	D13640	37384_at	Cluster Incl. D13640:Human mRNA for KIAA0015 gene, complete cds /cds=(106,1470) /gb=D13640 /gi=286006 /ug=Hs.77961 /len=5134
8.34868	0.017235	5.59766	0.0514	6.73	Down	0.000388116	0.00380096	AL043266	212400_at	ferritin, light polypeptide
10.1403	0.01625	7.39128	0.030175	6.72	Down	0.000155386	0.00347112	NM_004237	204033_at	Homo sapiens thyroid hormone receptor interactor 13 (TRIP13), mRNA. /PROD=thyroid hormone receptor interactor 13 /FL=gb:BC000404.1 gb:U96131.1 gb:NM_004237.1
7.31189	0.034785	10.0602	0.01125	6.72	Up	0.000176911	0.00347112	BG250721	224606_at	Homo sapiens mRNA; cDNA DKFZp564C2063 (from clone DKFZp564C2063)
9.39404	0.03346	6.64604	0.150875	6.72	Down	0.00314775	0.00735302	NM_019114	220161_s_at	Homo sapiens EHM2 gene (EHM2), mRNA. /PROD=EHM2 gene /FL=gb:NM_019114.1
6.86407	0.01313	9.61119	0.05558	6.71	Up	0.000431902	0.00381081	BF700086	209184_s_at	insulin receptor substrate 2 /FL=gb:NM_003749.1 gb:AF073310.1
5.74202	0.07599	2.99502	0.02302	6.71	Down	0.000834416	0.00457392	AI638611	227607_at	KIAA1373 protein
9.60235	0.041325	6.86003	0.02081	6.69	Down	0.000284548	0.00350718	AK094254	1557411_s_at	Homo sapiens cDNA FLJ36935 fis, clone BRACE2005363, weakly similar to BRITTLE-1 PROTEIN PRECURSOR.
7.75905	0.099385	5.01745	0.05642	6.69	Down	0.00173311	0.00573985	NM_024902	220441_at	Homo sapiens hypothetical protein FLJ13236 (FLJ13236), mRNA. /PROD=hypothetical protein FLJ13236 /FL=gb:NM_024902.1
7.83172	0.056535	5.0911	0.06994	6.68	Down	0.00107506	0.00505494	AA130247	202741_at	protein kinase, cAMP-dependent, catalytic, beta /FL=gb:M34181.1 gb:NM_002731.1
8.14502	0.03528	5.40843	0.149155	6.66	Down	0.00312221	0.00735302	NM_004955	201802_at	Homo sapiens solute carrier family 29 (nucleoside transporters), member 1 (SLC29A1), mRNA. /PROD=solute carrier family 29 (nucleosidetransporters), member 1 /FL=gb:AF079117.1 gb:U81375.1 gb:NM_004955.1 gb:BC001382.1
6.53381	0.038025	3.79725	0.01153	6.66	Down	0.000210761	0.00347112	NM_003847	205161_s_at	Homo sapiens peroxisomal biogenesis factor 11A (PEX11A), mRNA. /PROD=peroxisomal biogenesis factor 11A /FL=gb:AB015594.1 gb:AF093668.1 gb:NM_003847.1
8.77655	0.019165	6.04003	0.205305	6.66	Down	0.00562981	0.00975151	Z83838	37117_at	Cluster Incl. Z83838:Human DNA sequence from PAC 127B20 on chromosome 22q11.2-qter, contains gene for GTPase-activating protein similar to rhoGAP protein. ribosomal protein L6 pseudogene, ESTs and CA repeat /cds=(0,926) /gb=Z83838 /gi=2276307 /ug=Hs.
9.78853	0.162725	7.05982	0.05294	6.63	Down	0.0039096	0.00816821	BF432625	225959_s_at	Homo sapiens mRNA; cDNA DKFZp547N084 (from clone DKFZp547N084)
6.75344	0.00217	9.48133	0.05138	6.62	Up	0.000355203	0.00370052	AV705507	227044_at	ESTs
4.1953	0.03874	6.92202	0.001585	6.62	Up	0.000202132	0.00347112	BE930512	217542_at	ESTs
7.80356	0.074435	10.5303	0.09295	6.62	Up	0.00190184	0.00589746	NM_005741	203707_at	Homo sapiens zinc finger protein 263 (ZNF263), mRNA. /PROD=zinc finger protein 263 /FL=gb:NM_005741.1 gb:D88827.1
6.34657	0.207545	3.62054	0.006205	6.62	Down	0.00575168	0.0098526	AI814092	230464_at	ESTs
7.90839	0.16567	5.18354	0.075705	6.61	Down	0.00443879	0.00868169	NM_024642	218885_s_at	Homo sapiens hypothetical protein FLJ21212 (FLJ21212), mRNA. /PROD=hypothetical protein FLJ21212 /FL=gb:NM_024642.1
6.03847	0.003695	8.7619	0.03862	6.6	Up	0.000202869	0.00347112	AF151046	223787_s_at	Homo sapiens HSPC212 mRNA, complete cds. /PROD=HSPC212 /FL=gb:NM_016474.1 gb:AF151046.1
5.26114	0.039155	2.5381	0.029975	6.6	Down	0.000327773	0.00368401	AI961235	235343_at	ESTs
6.77333	0.11206	4.05175	0.01281	6.6	Down	0.00171309	0.00573985	NM_018474	219961_s_at	Homo sapiens uncharacterized hypothalamus protein HT013 (HT013), mRNA. /PROD=uncharacterized hypothalamus protein HT013 /FL=gb:AF220187.1 gb:NM_018474.1
2.99896	0.038725	5.71615	0.106445	6.58	Up	0.00173325	0.00573985	BF589462	239488_at	ESTs
6.19916	0.08508	3.48266	0.05842	6.57	Down	0.0014403	0.00533833	AW975638	222305_at	ESTs
7.27606	0.098225	4.56149	0.093945	6.56	Down	0.00249761	0.00656885	BF195608	212796_s_at	KIAA1055 protein
7.12474	0.11811	4.41187	0.142	6.56	Down	0.00460328	0.0088217	AI130715	239413_at	ESTs
6.26606	0.12424	3.55468	0.1117	6.55	Down	0.00377531	0.0080491	BF941609	240218_at	ESTs
7.42715	0.075305	10.1384	0.11225	6.55	Up	0.00247639	0.00652128	BQ025347	1556006_s_at	Homo sapiens, clone IMAGE:4043634, mRNA
3.77521	0.20298	6.48527	0.015115	6.54	Up	0.00559366	0.00975151	AI304853	237210_at	ESTs, Moderately similar to S52863 DNA-binding protein R kappa B (H.sapiens)
8.56874	0.069325	5.85905	0.006915	6.54	Down	0.000660409	0.00433656	W84421	226789_at	ESTs
7.3272	0.11297	4.62357	0.082315	6.51	Down	0.00266226	0.00673271	NM_018584	218309_at	Homo sapiens hypothetical protein PRO1489 (PRO1489), mRNA. /PROD=hypothetical protein PRO1489 /FL=gb:AF116637.1 gb:NM_018584.1
5.95338	0.029175	8.65475	0.03063	6.5	Up	0.000245116	0.00347112	AK027075	217310_s_at	Homo sapiens cDNA: FLJ23422 fis, clone HEP22556.
6.59333	0.023565	3.89303	0.069645	6.5	Down	0.000740545	0.00442132	AB011181	215543_s_at	Homo sapiens mRNA for KIAA0609 protein, partial cds. /PROD=KIAA0609 protein
6.53097	0.186335	3.83588	0.07982	6.48	Down	0.00560974	0.00975151	AW025687	244692_at	ESTs
7.43533	0.01172	4.74106	0.173915	6.47	Down	0.00415954	0.00842013	NM_002252	205968_at	Homo sapiens potassium voltage-gated channel, delayed-rectifier, subfamily S, member 3 (KCNS3), mRNA. /PROD=potassium voltage-gated channel,delayed-rectifier, subfamily S, member 3 /FL=gb:AF043472.1 gb:NM_002252.1 gb:BC004987.1 gb:BC004148.1
6.78465	0.045845	4.0922	0.016925	6.46	Down	0.000329279	0.00368401	BG285616	213283_s_at	sal (Drosophila)-like 2
6.91498	0.056975	4.22325	0.058435	6.46	Down	0.000918054	0.00466416	N23586	238794_at	ESTs
6.31356	0.007295	9.00065	0.02973	6.44	Up	0.000129757	0.00347112	NM_007182	204346_s_at	Homo sapiens Ras association (RalGDSAF-6) domain family 1 (RASSF1), mRNA. /PROD=Ras association (RalGDSAF-6) domain family 1 /FL=gb:NM_007182.2 gb:AF132676.1 gb:AF061836.1 gb:AF040703.2
7.7005	0.05397	5.01354	0.008435	6.44	Down	0.00041304	0.00381081	AI339426	228990_at	Homo sapiens PNAS-123 mRNA, complete cds
6.48879	0.043085	9.17515	0.014815	6.44	Up	0.000287523	0.00352179	AL042733	41512_at	Cluster Incl. AL042733:DKFZp434B2222_s1 Homo sapiens cDNA, 3 end /clone=DKFZp434B2222 /clone_end=3 /gb=AL042733 /gi=5422182 /ug=Hs.30982 /len=782
7.27067	0.184735	9.9565	0.029335	6.43	Up	0.00481516	0.00895415	BF739767	235085_at	ESTs
6.77787	0.07246	4.09356	0.04885	6.43	Down	0.00105817	0.00499811	NM_013233	202786_at	Homo sapiens Ste-20 related kinase (SPAK), mRNA. /PROD=Ste-20 related kinase /FL=gb:NM_013233.1 gb:AF030403.1 gb:AF099989.1 gb:AF017635.1
11.8835	0.01355	9.20109	0.1124	6.42	Down	0.00177654	0.00580019	N92498	212593_s_at	Homo sapiens cDNA: FLJ22071 fis, clone HEP11691
5.97769	0.036135	3.29598	0.01028	6.42	Down	0.000196203	0.00347112	AV700415	213142_x_at	hypothetical protein
6.47366	0.1013	3.79467	0.074425	6.4	Down	0.00219434	0.00623575	AI129949	229649_at	neurexin 3
8.68844	0.010705	11.3605	0.0187	6.37	Up	6.5e-05	0.00299084	AI492167	227640_s_at	Homo sapiens PNAS-13 mRNA, complete cds
6.27681	0.12666	3.60924	0.0327	6.35	Down	0.00239611	0.00647354	BE326214	229287_at	ESTs
7.12852	0.069585	4.46119	0.19182	6.35	Down	0.00580143	0.00989712	BG163478	222835_at	hypothetical protein FLJ13710 /FL=gb:NM_024817.1
8.04489	0.09249	5.38267	0.179845	6.33	Down	0.0057211	0.00982445	AB038950	223266_at	Homo sapiens ALS2CR2 mRNA for amyotrophic lateral sclerosis 2, candidate 2, complete cds. /PROD=amyotrophic lateral sclerosis 2 /FL=gb:AF116618.1 gb:AB038950.1 gb:NM_018571.2
6.79329	0.075865	4.1316	0.08457	6.33	Down	0.00181695	0.00584439	AF180527	211121_s_at	Homo sapiens p22Dokdel (DOKDEL) mRNA, complete cds. /PROD=p22Dokdel /FL=gb:AF180527.1
10.2143	0.0774	7.55318	0.01581	6.33	Down	0.0008801	0.00461387	NM_014456	202730_s_at	Homo sapiens programmed cell death 4 (PDCD4), mRNA. /PROD=programmed cell death 4 /FL=gb:NM_014456.1 gb:U96628.1
6.59518	0.111395	9.25438	0.03356	6.32	Up	0.00190861	0.00589746	NM_001554	201289_at	Homo sapiens cysteine-rich, angiogenic inducer, 61 (CYR61), mRNA. /PROD=cysteine-rich, angiogenic inducer, 61 /FL=gb:NM_001554.1 gb:AF003594.1 gb:BC001271.1 gb:AF031385.1 gb:U62015.1
3.17586	0.078365	5.83481	0.064975	6.32	Up	0.00146253	0.00536957	AA400298	237654_at	ESTs
8.09666	0.099275	5.43792	0.12582	6.31	Down	0.00361399	0.00789028	AI650364	242890_at	ESTs, Weakly similar to ALUB_HUMAN !!!! ALU CLASS B WARNING ENTRY !!! (H.sapiens)
10.2744	0.00405	7.61657	0.14942	6.31	Down	0.00314783	0.00735302	AB007935	202421_at	Homo sapiens mRNA for KIAA0466 protein, partial cds. /PROD=KIAA0466 protein /FL=gb:AF031174.1 gb:NM_001542.1
9.53326	0.06842	6.87788	0.132695	6.3	Down	0.00314621	0.00735302	AL044092	225330_at	ESTs
9.98333	0.052375	7.33035	0.04075	6.29	Down	0.000625093	0.00424126	NM_002957	202449_s_at	Homo sapiens retinoid X receptor, alpha (RXRA), mRNA. /PROD=retinoid X receptor, alpha /FL=gb:NM_002957.2
10.8476	0.0167	8.19707	0.010955	6.28	Down	5.68e-05	0.00299084	NM_000125	205225_at	Homo sapiens estrogen receptor 1 (ESR1), mRNA. /PROD=estrogen receptor 1 /FL=gb:NM_000125.1
8.27161	0.03662	5.62208	0.02253	6.27	Down	0.000263233	0.00347112	BG436400	213049_at	DKFZP566D133 protein
6.37908	0.094465	3.73001	0.088345	6.27	Down	0.00237531	0.00646767	AI832363	228174_at	ESTs
6.47107	0.015425	3.82273	0.17013	6.27	Down	0.00413496	0.00839563	AI871620	222803_at	HHGP protein /FL=gb:NM_020200.1 gb:AF226056.1
6.37945	0.06953	9.02767	0.06368	6.27	Up	0.00126517	0.00527068	AL581536	225642_at	ESTs, Weakly similar to prediction
4.70786	0.001155	7.35588	0.072465	6.27	Up	0.000748233	0.00442617	N59653	232865_at	ALL1 fused gene from 5q31
10.1432	0.05455	7.49766	0.091935	6.26	Down	0.00162887	0.0056455	NM_017615	219067_s_at	Homo sapiens hypothetical protein FLJ20003 (FLJ20003), mRNA. /PROD=hypothetical protein FLJ20003 /FL=gb:NM_017615.1
7.07695	0.048435	9.7207	0.12923	6.25	Up	0.00271393	0.00677019	BF432276	242300_at	ESTs
8.00322	0.04027	5.36289	0.06237	6.23	Down	0.000789685	0.00448787	AL118571	235016_at	ESTs, Weakly similar to DP1_HUMAN POLYPOSIS LOCUS PROTEIN 1 (H.sapiens)
5.15895	0.134195	2.52	0.01653	6.23	Down	0.00261483	0.0067243	AU151222	227526_at	Homo sapiens cDNA FLJ12924 fis, clone NT2RP2004709
7.30479	0.10628	4.66927	0.103835	6.21	Down	0.00316335	0.00737879	NM_017793	219143_s_at	Homo sapiens hypothetical protein FLJ20374 (FLJ20374), mRNA. /PROD=hypothetical protein FLJ20374 /FL=gb:NM_017793.1
8.26999	0.13244	5.63669	0.1188	6.2	Down	0.00453381	0.00876874	AV706522	235061_at	ESTs, Moderately similar to ALU7_HUMAN ALU SUBFAMILY SQ SEQUENCE CONTAMINATION WARNING ENTRY (H.sapiens)
7.12841	0.04185	9.76158	0.096875	6.2	Up	0.00160227	0.00558678	NM_022767	219361_s_at	Homo sapiens hypothetical protein FLJ12484 (FLJ12484), mRNA. /PROD=hypothetical protein FLJ12484 /FL=gb:NM_022767.1
3.47431	0.04269	6.10639	0.139865	6.2	Up	0.00307256	0.00727289	BE614461	1555836_at	Homo sapiens cDNA FLJ40952 fis, clone UTERU2010164.
2.51893	0.02223	5.14919	0.05316	6.19	Up	0.000479567	0.0038415	AI801777	225685_at	ESTs
7.08584	0.085785	4.45702	0.077115	6.19	Down	0.00191983	0.00589746	AA128023	213103_at	Novel human gene mapping to chomosome 13, similar to rat RhoGAP
7.54876	0.1414	4.92218	0.098165	6.18	Down	0.00426743	0.00854717	AW409611	226763_at	Homo sapiens mRNA; cDNA DKFZp434O0515 (from clone DKFZp434O0515)
7.6505	0.060335	5.02571	0.129675	6.17	Down	0.00295598	0.00712329	NM_002646	204484_at	Homo sapiens phosphoinositide-3-kinase, class 2, beta polypeptide (PIK3C2B), mRNA. /PROD=phosphoinositide-3-kinase, class 2, betapolypeptide /FL=gb:NM_002646.1
6.19695	0.042075	3.57265	0.039735	6.17	Down	0.000485949	0.0038415	AA573502	225973_at	ESTs
6.00991	0.10898	8.63194	0.034625	6.16	Up	0.00189648	0.00589608	AB052156	224336_s_at	Homo sapiens MKP-7 mRNA for MAPK phosphatase-7, complete cds. /PROD=MAPK phosphatase-7 /FL=gb:AB052156.1
3.58026	0.017905	6.20171	0.03591	6.15	Up	0.000234218	0.00347112	AL043482	242606_at	ESTs
8.61797	0.046285	5.99899	0.094635	6.14	Down	0.00161409	0.00560358	NM_005227	205107_s_at	Homo sapiens ephrin-A4 (EFNA4), mRNA. /PROD=ephrin-A4 /FL=gb:NM_005227.1 gb:U14188.1
7.05143	0.057555	4.43445	0.09315	6.13	Down	0.00174608	0.00575962	AA832073	236125_at	ESTs
2.72695	0.138125	5.34244	0.14539	6.13	Up	0.0058276	0.0099174	AL833615	1565830_at	Homo sapiens mRNA; cDNA DKFZp686D0673 (from clone DKFZp686D0673).
8.22343	0.06471	5.60799	0.107155	6.13	Down	0.00228286	0.00633184	AI692906	230298_at	ESTs
3.89779	0.08279	6.51133	0.144945	6.12	Up	0.00405438	0.00834189	NM_020960	220264_s_at	Homo sapiens KIAA1624 protein (KIAA1624), mRNA. /PROD=KIAA1624 protein /FL=gb:NM_020960.1
6.47337	0.08415	9.08648	0.06207	6.12	Up	0.00159742	0.00558678	NM_022117	218012_at	Homo sapiens cutaneous T-cell lymphoma-associated tumor antigen se20-4 (SE20-4), mRNA. /PROD=cutaneous T-cell lymphoma-associated tumorantigen se20-4 /FL=gb:NM_022117.1 gb:AF273046.1 gb:AF254794.1
7.81525	0.130535	5.20321	0.08576	6.11	Down	0.00355634	0.00783071	AB020707	204042_at	Homo sapiens mRNA for KIAA0900 protein, partial cds. /PROD=KIAA0900 protein /FL=gb:NM_006646.2 gb:AB026543.1
4.94832	0.097545	7.56013	0.01226	6.11	Up	0.00141387	0.00532567	BC000130	223589_at	Homo sapiens, hypothetical protein FLJ20557, clone MGC:5221, mRNA, complete cds. /PROD=hypothetical protein FLJ20557 /FL=gb:BC000130.1
7.75493	0.038305	10.3646	0.10075	6.1	Up	0.00170149	0.00573963	AA890703	225077_at	hypothetical protein DKFZp566I133
9.50262	0.10635	6.89375	0.094445	6.1	Down	0.00295912	0.00712329	NM_006437	202239_at	Homo sapiens ADP-ribosyltransferase (NAD+; poly (ADP-ribose) polymerase)-like 1 (ADPRTL1), mRNA. /PROD=poly(ADP-ribosyl)transferase-like 1 /FL=gb:NM_006437.2 gb:AF057160.1 gb:AF158255.1
6.29438	0.13463	8.90282	0.067355	6.1	Up	0.00331414	0.00749549	NM_003528	202708_s_at	Homo sapiens H2B histone family, member Q (H2BFQ), mRNA. /PROD=H2B histone family, member Q /FL=gb:NM_003528.1
9.378	0.03892	6.77073	0.07917	6.09	Down	0.00114291	0.00513418	BG109746	212888_at	Homo sapiens clone 23938 mRNA sequence
4.0298	0.010255	6.63612	0.121315	6.09	Up	0.00217494	0.00619754	AB051826	223169_s_at	Homo sapiens hG28K mRNA for GTP-binding protein like 1, complete cds. /PROD=GTP-binding protein like 1 /FL=gb:AF282258.1 gb:NM_021205.1 gb:AB051826.1
6.20053	0.11507	8.80495	0.10207	6.08	Up	0.0034699	0.00772461	AI423165	228234_at	ESTs
6.333	0.048955	3.72906	0.038935	6.08	Down	0.000576531	0.00410225	AF318616	210612_s_at	Homo sapiens synaptojanin 2 mRNA, complete cds. /PROD=synaptojanin 2 /FL=gb:AF318616.1
6.23125	0.160615	3.62814	0.03391	6.08	Down	0.00395318	0.00823078	BF526978	227125_at	hypothetical protein PRO2706
3.97596	0.1202	6.57853	0.099375	6.07	Up	0.0035718	0.00784799	AW027686	229736_at	ESTs
7.04318	0.01257	4.44113	0.087295	6.07	Down	0.00114686	0.00513418	BE614255	223349_s_at	Homo sapiens BCL-2-related ovarian killer protein (BOK) mRNA, complete cds /FL=gb:AF174487.1
6.44313	0.009505	9.03994	0.03282	6.05	Up	0.000173086	0.00347112	AI742378	223143_s_at	hypothetical protein FLJ10342 /FL=gb:BC005051.1 gb:BC000764.1 gb:BC003042.1
5.98682	0.027415	3.39007	0.013155	6.05	Down	0.000137095	0.00347112	BE048628	224722_at	KIAA1323 protein
6.9631	0.124015	4.36695	0.03667	6.05	Down	0.00247216	0.00651837	BF939071	229785_at	ESTs
2.14369	0.10354	4.73944	0.170325	6.05	Up	0.00584498	0.00993004	BC012622	1555177_at	Homo sapiens, clone MGC:13661 IMAGE:4286367, mRNA, complete cds. /PROD=Unknown (protein for MGC:13661) /FL=gb:BC012622.1
5.15233	0.01526	7.74555	0.11143	6.03	Up	0.00187574	0.00588427	AK024838	1563259_at	Homo sapiens cDNA: FLJ21185 fis, clone CAS11646.
8.34018	0.086375	5.74713	0.17258	6.03	Down	0.00549349	0.00970563	BF435123	225237_s_at	bromodomain and PHD finger containing, 3
10.1924	0.075	7.60069	0.061555	6.03	Down	0.0013986	0.0053248	NM_024079	203545_at	Homo sapiens hypothetical protein MGC2840 similar to a putative glucosyltransferase (MGC2840), mRNA. /PROD=hypothetical protein MGC2840 similar to aputative glucosyltransferase /FL=gb:BC001133.1 gb:NM_024079.1
7.29563	0.05538	9.88715	0.011835	6.03	Up	0.00047718	0.0038415	AW118175	227622_at	ESTs
2.12007	0.050705	4.70991	0.139815	6.02	Up	0.0032816	0.00745839	NM_006583	208314_at	Homo sapiens retinal pigment epithelium-derived rhodopsin homolog (RRH), mRNA. /PROD=retinal pigment epithelium-derived rhodopsinhomolog /FL=gb:AF012270.1 gb:NM_006583.1
5.52729	0.0056	8.1167	0.017255	6.02	Up	4.91e-05	0.00299084	AF130105	223766_at	Homo sapiens clone FLB4246 PRO1102 mRNA, complete cds. /PROD=PRO1102 /FL=gb:AF130105.1
6.07555	0.023715	8.66401	0.11232	6.01	Up	0.00196108	0.0059634	BF477573	229069_at	Homo sapiens HSPC316 mRNA, partial cds
5.83941	0.177605	3.25185	0.00298	6.01	Down	0.00467947	0.00889355	BF515942	229334_at	ESTs
8.46633	0.0761	5.87981	0.068475	6.01	Down	0.00156283	0.00553703	AA742261	213329_at	KIAA0456 protein
7.11257	0.123555	4.52672	0.061065	6	Down	0.00282867	0.00694824	AA554045	222773_s_at	hypothetical protein FLJ21212 /FL=gb:NM_024642.1
6.54129	0.03805	3.95784	0.01799	5.99	Down	0.00026531	0.00347112	N31807	212504_at	KIAA0934 protein
2.1009	0.00167	4.68374	0.006925	5.99	Up	7.61e-06	0.00217011	AI733292	236391_at	ESTs
6.61778	0.04639	4.03649	0.00587	5.98	Down	0.00032799	0.00368401	AU146963	232614_at	Homo sapiens cDNA FLJ12049 fis, clone HEMBB1001996
8.53179	0.0608	5.95894	0.03482	5.95	Down	0.000740777	0.00442132	NM_012415	219494_at	Homo sapiens RAD54, S. cerevisiae, homolog of, B (RAD54B), mRNA. /PROD=RAD54, S. cerevisiae, homolog of, B /FL=gb:NM_012415.1 gb:AF112481.1 gb:BC001965.1
3.50916	0.100545	6.08106	0.04294	5.95	Up	0.00180219	0.00583384	NM_021783	221399_at	Homo sapiens XEDAR (XEDAR), mRNA. /PROD=X-linked ectodysplasin receptor /FL=gb:AF298812.1 gb:NM_021783.1
8.9456	0.01234	6.37908	0.160025	5.92	Down	0.00388795	0.0081557	AL049325	216713_at	Homo sapiens mRNA; cDNA DKFZp564D036 (from clone DKFZp564D036).
7.51089	0.025165	4.94458	0.182765	5.92	Down	0.0051283	0.00935399	AI357539	214739_at	Homo sapiens cDNA: FLJ20994 fis, clone CAE02453
6.26014	0.002195	3.69399	0.066335	5.92	Down	0.000668284	0.00433656	AK055769	1558801_at	Homo sapiens cDNA FLJ31207 fis, clone KIDNE2003357.
3.08556	0.04531	5.64809	0.016775	5.91	Up	0.000355307	0.00370052	AI754416	209286_at	Cdc42 effector protein 3 /FL=gb:AF164118.1 gb:NM_006449.1 gb:AF094521.1 gb:AF104857.1 gb:AL136842.1
7.45737	0.142505	4.89596	0.12774	5.9	Down	0.00553612	0.00974626	NM_005567	200923_at	Homo sapiens lectin, galactoside-binding, soluble, 3 binding protein (galectin 6 binding protein) (LGALS3BP), mRNA. /PROD=galectin 6 binding protein /FL=gb:BC002403.1 gb:L13210.1 gb:NM_005567.2 gb:BC002998.1
9.38082	0.043895	6.82674	0.033285	5.87	Down	0.000464877	0.0038415	D86957	208999_at	Human mRNA for KIAA0202 gene, partial cds. /FL=gb:BC001329.1
3.14718	0.032515	5.70035	0.10214	5.87	Up	0.00175796	0.00577575	BF589994	243292_at	ESTs
7.01994	0.09612	4.46788	0.092145	5.86	Down	0.00271113	0.00677019	H17038	226612_at	ankyrin 3, node of Ranvier (ankyrin G)
8.33182	0.069555	5.78062	0.083585	5.86	Down	0.00181179	0.00584439	BE256900	212496_s_at	KIAA0876 protein
7.8274	0.088825	5.27653	0.005855	5.86	Down	0.00121557	0.0051533	M29550	209817_at	Human calcineurin A1 mRNA, complete cds. /FL=gb:M29550.1
5.41065	0.12034	7.95884	0.0933	5.85	Up	0.00355185	0.00782911	AI571298	91682_at	Cluster Incl. AI571298:tn44e03.x1 Homo sapiens cDNA, 3 end /clone=IMAGE-2170492 /clone_end=3 /gb=AI571298 /gi=4534672 /ug=Hs.97574 /len=537
10.6666	0.04675	8.11865	0.049495	5.85	Down	0.000713261	0.00442132	NM_014456	202731_at	Homo sapiens programmed cell death 4 (PDCD4), mRNA. /PROD=programmed cell death 4 /FL=gb:NM_014456.1 gb:U96628.1
8.42765	0.006885	5.88096	0.022215	5.84	Down	8.34e-05	0.00299084	BG535396	242338_at	ESTs
9.04296	0.07666	6.49874	0.08159	5.83	Down	0.00193068	0.00591413	NM_021809	218724_s_at	Homo sapiens TGF(beta)-induced transcription factor 2 (TGIF2), mRNA. /PROD=TGF(beta)-induced transcription factor 2 /FL=gb:AB042646.1 gb:NM_021809.1
5.55511	0.063325	3.01272	0.155285	5.83	Down	0.00432273	0.00859915	AI655611	226869_at	ESTs
6.79075	0.099515	4.24854	0.12903	5.82	Down	0.00408325	0.00834189	NM_022167	219401_at	Homo sapiens xylosyltransferase II (XT2), mRNA. /PROD=xylosyltransferase II /FL=gb:NM_022167.1
4.7976	0.101625	7.33922	0.133545	5.82	Up	0.00433124	0.00859915	BG272041	1569349_at	Homo sapiens, Similar to EMSY protein, clone IMAGE:4830384, mRNA
11.8491	0.0491	9.30812	0.04438	5.82	Down	0.000677749	0.00436972	AI949392	46665_at	Cluster Incl. AI949392:wq11a04.x1 Homo sapiens cDNA, 3 end /clone=IMAGE-2470926 /clone_end=3 /gb=AI949392 /gi=5741790 /ug=Hs.7188 /len=596
6.66662	0.067105	4.12614	0.04528	5.82	Down	0.00101384	0.00493147	BF939474	209234_at	KIAA0591 protein /FL=gb:BC001415.1
10.02	0.037345	7.48175	0.000545	5.81	Down	0.000216452	0.00347112	NM_024830	201818_at	Homo sapiens hypothetical protein FLJ12443 (FLJ12443), mRNA. /PROD=hypothetical protein FLJ12443 /FL=gb:NM_024830.1
3.29183	0.16009	5.82996	0.06274	5.81	Up	0.004558	0.0087862	R44979	228096_at	ESTs
8.25996	0.048625	5.72668	0.01934	5.79	Down	0.000426437	0.00381081	NM_024064	218764_at	Homo sapiens hypothetical protein MGC5363 (MGC5363), mRNA. /PROD=hypothetical protein MGC5363 /FL=gb:BC001000.2 gb:NM_024064.1
6.77568	0.04823	9.30686	0.02928	5.78	Up	0.000496511	0.0038415	AI921877	226833_at	Homo sapiens cDNA FLJ12749 fis, clone NT2RP2001149
6.95157	0.146085	9.48269	0.053165	5.78	Up	0.00375106	0.00803028	BC040953	1558164_s_at	Homo sapiens, clone IMAGE:5724464, mRNA.
8.81943	0.05561	6.28965	0.183705	5.77	Down	0.00570723	0.00980872	NM_002380	202350_s_at	Homo sapiens matrilin 2 (MATN2) precursor, transcript variant 1, mRNA. /PROD=matrilin 2 precursor /FL=gb:U69263.2 gb:NM_002380.2
7.05033	0.01394	4.52137	0.002145	5.77	Down	3.11e-05	0.00299084	AF007155	40472_at	Cluster Incl. AF007155:Homo sapiens clone 23763 unknown mRNA, partial cds /cds=(0,314) /gb=AF007155 /gi=2852635 /ug=Hs.168694 /len=1369
4.44838	0.016175	6.97672	0.019245	5.77	Up	9.89e-05	0.00337553	BF668314	238011_at	ESTs
3.70954	0.025285	6.23703	0.106235	5.77	Up	0.00186156	0.00588427	BC006431	1563014_at	Homo sapiens, clone IMAGE:3625364, mRNA, partial cds.
7.65559	0.00667	5.13067	0.03861	5.76	Down	0.000240724	0.00347112	NM_012096	218158_s_at	Homo sapiens adaptor protein containing pH domain, PTB domain and leucine zipper motif (APPL), mRNA. /PROD=adaptor protein containing pH domain, PTB domainand leucine zipper motif /FL=gb:NM_012096.1 gb:AF169797.1
3.32736	0.10492	5.85117	0.14168	5.75	Up	0.00484421	0.00899331	AW173236	238192_at	ESTs
9.17871	0.063925	6.65588	0.027965	5.75	Down	0.000764047	0.00444341	AI656807	228401_at	ESTs
6.78945	0.12724	9.30979	0.01431	5.74	Up	0.00257105	0.00668689	BF337790	227718_at	ESTs, Highly similar to B45036 Pur beta (H.sapiens)
7.51583	0.03629	10.0356	0.11187	5.74	Up	0.00217136	0.00619754	AW005298	230304_at	ESTs
7.46584	0.04317	4.94839	0.029085	5.73	Down	0.000427269	0.00381081	NM_018660	221123_x_at	Homo sapiens papillomavirus regulatory factor PRF-1 (LOC55893), mRNA. /PROD=papillomavirus regulatory factor PRF-1 /FL=gb:NM_018660.1 gb:AF263928.1
6.94233	0.050855	9.45943	0.0786	5.72	Up	0.00138042	0.0053248	NM_020639	221215_s_at	Homo sapiens ankyrin repeat domain 3 (ANKRD3), mRNA. /PROD=ankyrin repeat domain 3 /FL=gb:NM_020639.1
5.28979	0.05286	7.803	0.019925	5.71	Up	0.000504852	0.0038415	T79870	230847_at	putative helicase RUVBL
6.22949	0.029665	3.71709	0.07911	5.71	Down	0.00112899	0.00512281	AA195124	65438_at	Cluster Incl. AA195124:zr35c05.r1 Homo sapiens cDNA, 5 end /clone=IMAGE-665384 /clone_end=5 /gb=AA195124 /gi=1784835 /ug=Hs.14449 /len=799
10.2397	0.0673	12.7457	0.09975	5.68	Up	0.00229758	0.00633956	AA902480	229711_s_at	carboxypeptidase M
9.83948	0.074425	12.3422	0.02955	5.67	Up	0.00102221	0.00493147	AL535380	200920_s_at	B-cell translocation gene 1, anti-proliferative /FL=gb:NM_001731.1
6.03593	0.09639	8.53706	0.140635	5.66	Up	0.00461475	0.0088217	AA046439	226419_s_at	ESTs
7.75674	0.03134	5.26004	0.05091	5.64	Down	0.000572864	0.0041006	NM_016027	218701_at	Homo sapiens CGI-83 protein (LOC51110), mRNA. /PROD=CGI-83 protein /FL=gb:NM_016027.1 gb:BC000878.1 gb:AF151841.1
8.29767	0.0214	10.7942	0.0904	5.64	Up	0.00138179	0.0053248	BE222257	213718_at	Homo sapiens, clone MGC:10871, mRNA, complete cds
8.72719	0.062765	6.23538	0.019415	5.62	Down	0.000694451	0.00437883	BF475862	226785_at	ESTs
7.15491	0.021315	4.66385	0.105675	5.62	Down	0.00186759	0.00588427	AV700558	227109_at	ESTs, Weakly similar to O4HUD1 debrisoquine 4-hydroxylase (H.sapiens)
5.9284	0.032125	3.43742	0.17214	5.62	Down	0.00490551	0.00908283	AA031832	238727_at	ESTs
7.12418	0.030365	4.63477	0.14324	5.62	Down	0.00344177	0.00770487	AK023876	234936_s_at	Homo sapiens cDNA FLJ13814 fis, clone THYRO1000368.
3.50476	0.01495	5.99407	0.05093	5.62	Up	0.000454349	0.0038415	BC041487	1556911_at	Homo sapiens, clone IMAGE:5493056, mRNA.
8.08516	0.040225	5.59645	0.00899	5.61	Down	0.000274179	0.00347112	NM_000231	207302_at	Homo sapiens sarcoglycan, gamma (35kD dystrophin-associated glycoprotein) (SGCG), mRNA. /PROD=gamma sarcoglycan /FL=gb:U34976.1 gb:NM_000231.1
5.11116	0.07856	2.62408	0.16171	5.61	Down	0.00518475	0.00943218	U79240	216945_x_at	Human serinethreonine kinase mRNA, partial cds. /PROD=serinethreonine protein kinase
10.868	0.0227	8.38176	0.000425	5.6	Down	8.34e-05	0.00299084	NM_003819	201064_s_at	Homo sapiens poly(A)-binding protein, cytoplasmic 4 (inducible form) (PABPC4), mRNA. /PROD=poly(A)-binding protein, cytoplasmic 4(inducible form) /FL=gb:NM_003819.2
6.16561	0.123025	8.65184	0.01096	5.6	Up	0.00245885	0.00651229	AL031668	208725_at	Human DNA sequence from clone RP1-64K7 on chromosome 20q11.21-11.23. Contains the EIF2B2 gene for eukaryotic translation initiation factor 2 subunit 2 (beta, 38kD), a putative novel gene, the gene for heterogenous nuclear ribonucleoprotein RALY or...
5.38265	0.139865	7.86861	0.11086	5.6	Up	0.00511454	0.00933934	AI400110	239431_at	ESTs
3.65235	0.00151	6.13798	0.04591	5.6	Up	0.000341341	0.00368401	AI765123	232089_at	Homo sapiens cDNA FLJ13533 fis, clone PLACE1006371
5.4721	0.12518	2.98686	0.01808	5.6	Down	0.00257998	0.00668689	AI809373	236106_at	ESTs
8.92342	0.036275	11.4085	0.10115	5.6	Up	0.00186464	0.00588427	NM_003168	201484_at	Homo sapiens suppressor of Ty (S.cerevisiae) 4 homolog 1 (SUPT4H1), mRNA. /PROD=suppressor of Ty (S.cerevisiae) 4 homolog 1 /FL=gb:NM_003168.1 gb:BC002802.1 gb:U38818.1 gb:U38817.1 gb:U43923.1
6.7823	0.072755	9.26426	0.007635	5.59	Up	0.000867608	0.00459775	BE350122	235927_at	ESTs
7.29365	0.01055	4.81204	0.02344	5.59	Down	0.000107273	0.00347112	NM_022766	218421_at	Homo sapiens hypothetical protein FLJ23239 (FLJ23239), mRNA. /PROD=hypothetical protein FLJ23239 /FL=gb:NM_022766.1 gb:BC004278.1
6.38451	0.0987	3.90517	0.121315	5.58	Down	0.00395536	0.00823078	BC016767	1554597_at	Homo sapiens, general transcription factor IIH, polypeptide 3 (34kD subunit), clone MGC:22720 IMAGE:4077665, mRNA, complete cds. /PROD=general transcription factor IIH, polypeptide 3(34kD subunit) /FL=gb:BC016767.1
4.44294	0.07902	6.91993	0.003535	5.57	Up	0.00101819	0.00493147	AI288202	230443_at	ESTs
7.43908	0.12323	4.96406	0.023755	5.56	Down	0.00256123	0.00668552	AL118506	221869_at	Human DNA sequence from clone RP4-591C20 on chromosome 20. Contains ESTs, STSs, GSSs and CpG islands. Contains a novel gene for a protein similar to NG26, the TPD52L2 gene for two isoforms of tumor protein D52-like protein 2, a gene for a novel Dn...
6.07864	0.102635	3.60526	0.1592	5.55	Down	0.00581369	0.00990991	AW439816	225570_at	ESTs, Weakly similar to unnamed protein product (H.sapiens)
5.21865	0.08423	7.6904	0.0111	5.55	Up	0.00117932	0.00513418	AL137724	231833_at	Homo sapiens mRNA; cDNA DKFZp434D1319 (from clone DKFZp434D1319); partial cds. /PROD=hypothetical protein
8.71157	0.03516	6.24055	0.07928	5.54	Down	0.00122957	0.0051533	BG533558	225634_at	ESTs
7.56721	0.000805	5.09645	0.0313	5.54	Down	0.000160551	0.00347112	AV690866	227627_at	ESTs, Weakly similar to ALU1_HUMAN ALU SUBFAMILY J SEQUENCE CONTAMINATION WARNING ENTRY (H.sapiens)
7.62831	0.15842	10.0958	0.0588	5.53	Up	0.00465714	0.00888353	AW089574	229966_at	ESTs, Highly similar to 1818357A EWS gene (H.sapiens)
6.47839	0.00332	8.94582	0.15031	5.53	Up	0.00369222	0.00798639	AI371550	231597_x_at	ESTs
4.4551	0.165345	6.92206	0.026575	5.53	Up	0.00457658	0.0087862	AI669349	214335_at	ribosomal protein L18
7.19182	0.032615	4.72785	0.053615	5.52	Down	0.000648062	0.00428544	AF005068	211851_x_at	Homo sapiens breast and ovarian cancer susceptibility protein splice variant (BRCA1) mRNA, complete cds. /PROD=breast and ovarian cancer susceptibility proteinsplice variant /FL=gb:AF005068.1
9.47726	0.028305	11.9411	0.01525	5.52	Up	0.000170252	0.00347112	AA083483	214211_at	ferritin, heavy polypeptide 1
5.50882	0.16051	3.04594	0.08195	5.51	Down	0.00531188	0.00955229	AK023033	233772_at	Homo sapiens cDNA FLJ12971 fis, clone NT2RP2005882.
8.06616	0.10366	10.529	0.00675	5.51	Up	0.00177439	0.00580019	AA827892	65588_at	Cluster Incl. AA827892:od08e04.s1 Homo sapiens cDNA, 3 end /clone=IMAGE-1367358 /clone_end=3 /gb=AA827892 /gi=2900255 /ug=Hs.239018 /len=622
6.87289	0.061985	4.41094	0.05417	5.51	Down	0.00111614	0.00510131	AW022607	226806_s_at	glyceronephosphate O-acyltransferase
7.248	0.110855	4.78717	0.02252	5.51	Down	0.00210639	0.00608544	H95263	213434_at	Homo sapiens clone 24790 mRNA sequence
6.72423	0.04101	4.26594	0.12081	5.5	Down	0.00268259	0.00673271	BC040715	1556242_a_at	Homo sapiens, clone IMAGE:6046220, mRNA.
7.17391	0.093565	9.63152	0.058695	5.49	Up	0.00201372	0.00598946	AB051487	224832_at	Homo sapiens mRNA for KIAA1700 protein, partial cds. /PROD=KIAA1700 protein
5.98321	0.00194	3.52706	0.17016	5.49	Down	0.00476594	0.00895404	AL109925	226800_at	Human DNA sequence from clone RP4-534K7 on chromosome 1p31.2-32.3. Contains the PGM1 gene for phosphoglucomutase 1, a novel gene, ESTs, STSs, GSSs and a putative CpG island
6.47215	0.019645	8.92667	0.098005	5.48	Up	0.00165422	0.00568113	AI277336	238030_at	ESTs
3.90783	0.1237	6.35949	0.05174	5.47	Up	0.0029778	0.00714603	BC036778	1562439_at	Homo sapiens, clone IMAGE:5755782, mRNA.
8.80907	0.026395	6.36024	0.127445	5.46	Down	0.00281276	0.00691734	AI133727	213051_at	hypothetical protein FLB6421
6.31821	0.01818	8.76603	0.17215	5.46	Up	0.00496396	0.00915849	AA731688	242073_at	ESTs
8.37147	0.05666	10.8191	0.0037	5.46	Up	0.000537724	0.00398604	AF084462	209882_at	Homo sapiens GTP-binding protein ROC1 (ROC1) mRNA, complete cds. /PROD=GTP-binding protein ROC1 /FL=gb:NM_006912.1 gb:U78165.1 gb:U71203.1 gb:AF084462.1
10.4153	0.00275	7.968	0.052175	5.45	Down	0.000455489	0.0038415	NM_017864	218905_at	Homo sapiens hypothetical protein FLJ20530 (FLJ20530), mRNA. /PROD=hypothetical protein FLJ20530 /FL=gb:NM_017864.1
6.53538	0.03794	8.98236	0.0539	5.45	Up	0.000724806	0.00442132	NM_032876	1553764_a_at	Homo sapiens jub, ajuba homolog (Xenopus laevis) (JUB), mRNA. /FL=gb:NM_032876.1 gb:BC007580.1
8.21138	0.102985	5.76559	0.09065	5.45	Down	0.00313193	0.00735302	AL573637	225583_at	hypothetical protein FLJ23591
6.4267	0.08355	3.98294	0.053635	5.44	Down	0.00164653	0.00567544	BG396868	1559957_a_at	Homo sapiens, clone IMAGE:4581955, mRNA, partial cds
6.66646	0.02214	4.22278	0.033805	5.44	Down	0.000273342	0.00347112	NM_003705	203340_s_at	Homo sapiens solute carrier family 25 (mitochondrial carrier, Aralar), member 12 (SLC25A12), mRNA. /PROD=solute carrier family 25 (mitochondrial carrier,Aralar), member 12 /FL=gb:NM_003705.1
4.69438	0.105595	7.13727	0.110845	5.44	Up	0.0039043	0.00816532	NM_006705	204121_at	Homo sapiens growth arrest and DNA-damage-inducible, gamma (GADD45G), mRNA. /PROD=growth arrest and DNA-damage-inducible, gamma /FL=gb:AF087883.1 gb:D83023.1 gb:BC000465.1 gb:AF079806.1 gb:AF078078.1 gb:NM_006705.2
6.33479	0.14622	3.89194	0.105775	5.44	Down	0.00541336	0.00961565	AI692180	212841_s_at	PTPRF interacting protein, binding protein 2 (liprin beta 2)
7.97996	0.018215	5.53799	0.01317	5.43	Down	8.47e-05	0.00299084	AI539710	202804_at	ATP-binding cassette, sub-family C (CFTRMRP), member 1 /FL=gb:NM_004996.2 gb:L05628.1
8.8772	0.016745	6.43677	0.127495	5.43	Down	0.00276488	0.00683186	NM_018063	220085_at	Homo sapiens hypothetical protein FLJ10339 (FLJ10339), mRNA. /PROD=hypothetical protein FLJ10339 /FL=gb:NM_018063.1
9.4172	0.035065	6.97687	0.122165	5.43	Down	0.00270157	0.00676366	AL558987	225414_at	ESTs, Weakly similar to T08729 RING zinc finger protein homolog DKFZp566H073.1 (H.sapiens)
8.48129	0.007545	6.04296	0.153105	5.42	Down	0.003929	0.0082005	NM_024030	220305_at	Homo sapiens hypothetical protein MGC3260 (MGC3260), mRNA. /PROD=hypothetical protein MGC3260 /FL=gb:NM_024030.1 gb:BC000073.1
6.64832	0.033075	9.08629	0.055005	5.42	Up	0.000692368	0.00437883	AB017493	208961_s_at	Homo sapiens mRNA for DNA-binding zinc finger(GBF), complete cds. /PROD=DNA-binding zinc finger(GBF) /FL=gb:AF001461.1 gb:BC000311.1 gb:NM_001300.2 gb:AB017493.1 gb:BC004301.1
7.66707	0.041445	10.1047	0.01095	5.42	Up	0.000309098	0.00357695	BM463827	1559881_s_at	zinc finger protein 12 (KOX 3)
7.31749	0.00201	4.8801	0.06397	5.42	Down	0.000688783	0.00437419	AB011154	212675_s_at	Homo sapiens mRNA for KIAA0582 protein, partial cds. /PROD=KIAA0582 protein
4.62343	0.172215	7.06069	0.011555	5.42	Up	0.00497779	0.00916789	AA724665	235505_s_at	ESTs
3.49843	0.03042	5.93555	0.17738	5.42	Up	0.00540891	0.00961565	BF591259	239659_at	ESTs
9.27895	0.10267	6.84302	0.110585	5.41	Down	0.00381543	0.00810474	NM_007295	204531_s_at	Homo sapiens breast cancer 1, early onset (BRCA1), transcript variant BRCA1b, mRNA. /PROD=breast cancer 1, early onset /FL=gb:NM_007295.1
8.01153	0.03124	5.57639	0.06303	5.41	Down	0.000833492	0.00457392	NM_014733	203651_at	Homo sapiens KIAA0305 gene product (KIAA0305), mRNA. /PROD=KIAA0305 gene product /FL=gb:AB002303.1 gb:NM_014733.1
6.34893	0.150485	8.78346	0.070035	5.41	Up	0.00461625	0.0088217	AW005457	235041_at	ESTs
9.34863	0.035065	6.91557	0.096625	5.4	Down	0.00178009	0.0058027	NM_014048	218259_at	Homo sapiens KIAA1243 protein (KIAA1243), mRNA. /PROD=NPD001 protein /FL=gb:AF078853.1 gb:NM_014048.1
8.26264	0.165775	5.83	0.08642	5.4	Down	0.0058541	0.00993004	AB020676	213085_s_at	Homo sapiens mRNA for KIAA0869 protein, partial cds. /PROD=KIAA0869 protein
7.82484	0.015865	10.2572	0.0744	5.4	Up	0.000976706	0.00482104	BC002670	223394_at	Homo sapiens, CDK4-binding protein p34SEI1, clone MGC:3465, mRNA, complete cds. /PROD=CDK4-binding protein p34SEI1 /FL=gb:BC002670.1 gb:NM_013376.1 gb:AF117959.1
7.17246	0.08217	4.74045	0.0122	5.4	Down	0.00116468	0.00513418	AF009205	216620_s_at	Homo sapiens clone L5 unknown mRNA, partial cds. /PROD=unknown
7.34827	0.1377	4.91817	0.049095	5.39	Down	0.00359949	0.00787254	AI690274	228384_s_at	ESTs, Weakly similar to Similar to phytoene desaturase (C.elegans)
7.45209	0.01266	5.02218	0.03686	5.39	Down	0.000257153	0.00347112	NM_018725	219255_x_at	Homo sapiens IL-17B receptor (IL17BR), mRNA. /PROD=IL-17B receptor /FL=gb:BC000980.1 gb:AF208110.1 gb:AF212365.1 gb:NM_018725.1
8.55856	0.0024	6.12868	0.16442	5.39	Down	0.00454843	0.0087862	AI056359	203929_s_at	microtubule-associated protein tau /FL=gb:NM_016835.1
9.59797	0.079595	7.16838	0.04164	5.39	Down	0.00136419	0.0053248	AU157109	221802_s_at	KIAA1598 protein
5.59873	0.115325	3.16994	0.002075	5.38	Down	0.0022477	0.00627918	BC005096	223453_s_at	Homo sapiens, hypothetical protein FLJ23293 similar to ARL-6 interacting protein-2, clone MGC:13112, mRNA, complete cds. /PROD=hypothetical protein FLJ23293 similar to ARL-6interacting protein-2 /FL=gb:BC005096.1
10.81	0.0522	8.38246	0.005675	5.38	Down	0.000467525	0.0038415	AL565516	221751_at	Human glucose transporter pseudogene
6.36256	0.109075	3.9372	0.05146	5.37	Down	0.0024636	0.00651229	NM_014600	218935_at	Homo sapiens EH-domain containing 3 (EHD3), mRNA. /PROD=EH-domain containing 3 /FL=gb:AF214736.1 gb:NM_014600.1 gb:AF181264.1
9.20617	0.022605	6.78207	0.13872	5.37	Down	0.00334486	0.00755676	AL134724	212098_at	Homo sapiens clone 24711 mRNA sequence
9.03689	0.03913	11.46	0.028	5.36	Up	0.000394074	0.00380096	BG284386	226744_at	ESTs
11.3948	0.0141	13.8176	0.09245	5.36	Up	0.00148667	0.00538561	NM_006472	201010_s_at	Homo sapiens upregulated by 1,25-dihydroxyvitamin D-3 (VDUP1), mRNA. /PROD=upregulated by 1,25-dihydroxyvitamin D-3 /FL=gb:NM_006472.1 gb:S73591.1
5.85675	0.148165	3.43461	0.063935	5.36	Down	0.00440936	0.00865664	BE671123	235798_at	ESTs
3.90615	0.07099	6.32641	0.168	5.35	Up	0.00563073	0.00975151	L20966	211302_s_at	Human phosphodiesterase mRNA, complete cds. /PROD=phosphodiesterase /FL=gb:L20966.1
10.0097	0.04746	7.58997	0.053855	5.35	Down	0.000878864	0.00461387	AL118798	226016_at	ESTs
5.07555	0.048475	2.65664	0.00476	5.35	Down	0.000405227	0.00381081	BF514158	205303_at	potassium inwardly-rectifying channel, subfamily J, member 8 /FL=gb:BC000544.1 gb:D50312.1 gb:NM_004982.1
7.71302	0.05686	5.29597	0.12601	5.34	Down	0.00325537	0.00741897	NM_016008	203763_at	Homo sapiens CGI-60 protein (LOC51626), mRNA. /PROD=CGI-60 protein /FL=gb:NM_016008.1 gb:AF151818.1
8.17431	0.007945	5.7574	0.1241	5.34	Down	0.0026368	0.00673144	AF276507	1552367_a_at	Homo sapiens scinderin mRNA, complete cds. /PROD=scinderin /FL=gb:NM_033128.1 gb:AF276507.1 gb:BC021090.1
7.76989	0.09475	5.35314	0.11633	5.34	Down	0.0038319	0.00811554	BC004219	223184_s_at	Homo sapiens, clone MGC:4604, mRNA, complete cds. /PROD=Unknown (protein for MGC:4604) /FL=gb:BC004219.1
7.42173	0.012875	5.00664	0.015765	5.33	Down	7.1e-05	0.00299084	AI084226	221601_s_at	regulator of Fas-induced apoptosis /FL=gb:NM_005449.1 gb:AF057557.1
7.43429	0.067045	5.01973	0.08167	5.33	Down	0.00190957	0.00589746	AI805006	229055_at	ESTs
8.16083	0.09182	10.5746	0.09945	5.33	Up	0.00312995	0.00735302	AF117233	209845_at	Homo sapiens znf-xp protein mRNA, complete cds. /PROD=znf-xp protein /FL=gb:AF117233.1
2.5829	0.025805	4.99657	0.052115	5.33	Up	0.000579999	0.00410225	BE048026	1569827_at	Homo sapiens, clone IMAGE:3685928, mRNA
7.47314	0.085735	5.06004	0.078895	5.33	Down	0.0023231	0.00636989	AC004997	233528_s_at	Homo sapiens PAC clone RP1-130H16 from 22q12.1-qter
7.5506	0.074765	5.13816	0.075765	5.32	Down	0.00194115	0.00592009	AW467472	222538_s_at	adaptor protein containing pH domain, PTB domain and leucine zipper motif /FL=gb:NM_012096.1 gb:AF169797.1
7.66865	0.10919	5.25746	0.025015	5.32	Down	0.00215138	0.00616414	NM_005864	204400_at	Homo sapiens signal transduction protein (SH3 containing) (EFS2), mRNA. /PROD=signal transduction protein (SH3 containing) /FL=gb:AB001466.1 gb:NM_005864.1
5.9167	0.0444	3.50902	0.11018	5.31	Down	0.00242537	0.00650998	NM_020179	219806_s_at	Homo sapiens FN5 protein (FN5), mRNA. /PROD=FN5 protein /FL=gb:NM_020179.1 gb:AF197137.1
9.41312	0.07114	7.00937	0.12145	5.29	Down	0.00341115	0.00767325	AY029179	224428_s_at	Homo sapiens c-Myc target JP1 (JP1) mRNA, complete cds. /PROD=c-Myc target JP1 /FL=gb:AY029179.1
6.41711	0.15221	8.81907	0.052635	5.29	Up	0.00446572	0.008718	X65232	216486_x_at	H.sapiens mRNA for Zinc-finger protein (ZNFpT7). /PROD=zinc-finger protein (ZNFpT7)
3.32359	0.00343	5.72525	0.06051	5.28	Up	0.000636224	0.00424761	AK092139	1560779_a_at	Homo sapiens cDNA FLJ34820 fis, clone NT2NE2008260, weakly similar to Homo sapiens zinc finger protein dp mRNA.
7.60011	0.067165	10	0.006575	5.28	Up	0.000789811	0.00448787	NM_005088	203624_at	Homo sapiens DNA segment on chromosome X and Y (unique) 155 expressed sequence (DXYS155E), mRNA. /PROD=DNA segment on chromosome X and Y (unique) 155expressed sequence /FL=gb:NM_005088.1
6.83467	0.017155	4.43583	0.0818	5.27	Down	0.00121174	0.0051533	AL138761	206874_s_at	Human DNA sequence from clone RP11-16H23 on chromosome 10. Contains the gene KIAA0204 (HSLK) for a protein kinase, the COL17A1 gene for collagen type XVII alpha 1 (BP180), ESTs and GSSs /FL=gb:D86959.1 gb:NM_014720.1
8.91997	0.00213	6.5226	0.06399	5.27	Down	0.000712477	0.00442132	BG434893	213677_s_at	postmeiotic segregation increased (S. cerevisiae) 1
10.015	0.03995	7.61871	0.02982	5.26	Down	0.000432539	0.00381081	BF063271	203397_s_at	UDP-N-acetyl-alpha-D-galactosamine:polypeptide N-acetylgalactosaminyltransferase 3 (GalNAc-T3) /FL=gb:NM_004482.2
4.87491	0.12683	7.27087	0.04906	5.26	Up	0.0032059	0.00739663	AI339837	241741_at	ESTs
7.27296	0.01633	4.87716	0.054035	5.26	Down	0.00055468	0.00405403	NM_022090	220770_s_at	Homo sapiens transposon-derived Buster3 transposase-like (LOC63920), mRNA. /PROD=transposon-derived Buster3 transposase-like /FL=gb:NM_022090.1
8.87009	0.08896	6.47469	0.143865	5.26	Down	0.00494932	0.00913957	NM_001386	200762_at	Homo sapiens dihydropyrimidinase-like 2 (DPYSL2), mRNA. /PROD=dihydropyrimidinase-like 2 /FL=gb:D78013.1 gb:U97105.1 gb:NM_001386.1 gb:U17279.1
9.89316	0.03215	7.49808	0.032975	5.26	Down	0.000369535	0.00375484	NM_014863	203066_at	Homo sapiens B cell RAG associated protein (BRAG), mRNA. /PROD=KIAA0598 gene product /FL=gb:NM_015892.1 gb:NM_014863.1 gb:AF026477.1 gb:AB011170.1
8.10026	0.132055	10.4952	0.0299	5.26	Up	0.00318094	0.00738526	AI337102	226315_at	Homo sapiens, clone IMAGE:3954132, mRNA, partial cds
5.87492	0.04891	3.48067	0.1657	5.26	Down	0.00516666	0.00940748	AA009947	228506_at	hypothetical protein FLJ20003
10.8622	0.127	8.46911	0.014345	5.25	Down	0.00284014	0.00695184	M73554	208712_at	Human bcl-1 mRNA, complete CDS. /PROD=bcl-1 /FL=gb:M73554.1 gb:BC000076.1
7.88711	0.159245	5.49405	0.07826	5.25	Down	0.0054527	0.00965489	T79584	202883_s_at	protein phosphatase 2 (formerly 2A), regulatory subunit A (PR 65), beta isoform /FL=gb:AF087438.1 gb:AF163473.1 gb:NM_002716.1 gb:M65254.1
9.5213	0.029905	7.12852	0.026405	5.25	Down	0.000277862	0.00347112	AL157902	217922_at	Human DNA sequence from clone RP4-675C20 on chromosome 1p13.2. Contains the 3 end of the MAN1A2 gene for mannosidase alpha 1A2, a pseudogene similar to predicted fly, worm and yeast genes, ESTs, STSs and GSSs /FL=gb:AF027156.1 gb:NM_006699.1
6.17158	0.0384	8.56268	0.044815	5.25	Up	0.000608634	0.00421191	AI149639	242217_s_at	fibrogenic lymphokine
5.29169	0.143385	2.90089	0.04308	5.24	Down	0.00389859	0.00816157	BM976092	1568592_at	Homo sapiens, clone IMAGE:5277162, mRNA
6.65913	0.030515	9.04973	0.027845	5.24	Up	0.00029847	0.00352795	NM_003410	207920_x_at	Homo sapiens zinc finger protein, X-linked (ZFX), mRNA. /PROD=zinc finger protein, X-linked /FL=gb:NM_003410.1 gb:M30608.1
7.23616	0.155655	4.84626	0.03257	5.24	Down	0.00439848	0.00865664	AW962705	239154_at	ESTs
7.5171	0.015025	9.90696	0.007075	5.24	Up	4.83e-05	0.00299084	D89377	210319_x_at	Homo sapiens mRNA for MSX-2, complete cds. /PROD=MSX-2 /FL=gb:D89377.1
6.61993	0.165565	9.00745	0.00274	5.23	Up	0.00477578	0.00895404	AL118843	1568609_s_at	Homo sapiens, clone IMAGE:4642241, mRNA
7.89182	0.174715	5.50481	0.042855	5.23	Down	0.00563181	0.00975151	AF258450	211235_s_at	Homo sapiens estrogen receptor alpha mRNA, complete cds, alternatively spliced. /PROD=estrogen receptor alpha /FL=gb:AF258450.1
6.22418	0.14881	8.611	0.0672	5.23	Up	0.00464718	0.00887266	BE966018	222815_at	putative ring zinc finger protein NY-REN-43 antigen /FL=gb:NM_016120.1 gb:AF155109.1
7.67965	0.01498	5.29566	0.1481	5.22	Down	0.00387607	0.0081557	NM_005808	201906_s_at	Homo sapiens HYA22 protein (HYA22), mRNA. /PROD=HYA22 protein /FL=gb:D88153.1 gb:NM_005808.1
5.39698	0.171135	3.01348	0.0008	5.22	Down	0.00511579	0.00933934	AI828015	227485_at	ESTs, Moderately similar to AF141326 1 RNA helicase HDBDICE1 (H.sapiens)
6.5072	0.07302	4.12387	0.049575	5.22	Down	0.00136854	0.0053248	AI004375	234980_at	ESTs
11.3109	0.01555	8.92843	0.02174	5.21	Down	0.000125846	0.00347112	NM_014109	218782_s_at	Homo sapiens PRO2000 protein (PRO2000), mRNA. /PROD=PRO2000 protein /FL=gb:AF118088.1 gb:NM_014109.1
5.05094	0.076975	7.43156	0.030215	5.21	Up	0.0012044	0.0051533	AK025503	232273_at	Homo sapiens cDNA: FLJ21850 fis, clone HEP01929.
6.47035	0.01879	8.84938	0.03499	5.2	Up	0.00027858	0.00347112	AW043594	227722_at	divalent cation tolerant protein CUTA
7.88555	0.04871	10.2645	0.10775	5.2	Up	0.00246148	0.00651229	NM_016201	203002_at	Homo sapiens Leman coiled-coil protein (LCCP), mRNA. /PROD=Leman coiled-coil protein /FL=gb:NM_016201.1 gb:AF175966.1
8.56546	0.002905	10.9444	0.01565	5.2	Up	4.48e-05	0.00299084	AA827892	225857_s_at	Homo sapiens cDNA FLJ12683 fis, clone NT2RM4002457
6.12324	0.024295	8.50218	0.04862	5.2	Up	0.000521588	0.00392219	AW188201	214358_at	acetyl-Coenzyme A carboxylase alpha
7.23952	0.13274	4.86141	0.05065	5.2	Down	0.00355021	0.00782911	NM_006195	204082_at	Homo sapiens pre-B-cell leukemia transcription factor 3 (PBX3), mRNA. /PROD=pre-B-cell leukemia transcription factor 3 /FL=gb:NM_006195.1
7.57672	0.129635	9.95481	0.01417	5.2	Up	0.00299358	0.00717563	AA126311	235309_at	ESTs
10.0233	0.026925	7.64588	0.081095	5.2	Down	0.00128932	0.00528621	AW138157	226456_at	aldehyde dehydrogenase 4 family, member A1
7.80731	0.05039	10.1847	0.0072	5.2	Up	0.000458107	0.0038415	AA156797	225886_at	Homo sapiens mRNA; cDNA DKFZp434E109 (from clone DKFZp434E109)
7.41831	0.065795	9.79358	0.04516	5.19	Up	0.00112686	0.00512281	NM_144607	1552711_a_at	Homo sapiens hypothetical protein FLJ32499 (FLJ32499), mRNA. /FL=gb:NM_144607.1
4.97569	0.061155	2.60086	0.01205	5.19	Down	0.000688168	0.00437419	D63882	208382_s_at	Human HsLIM15 mRNA for HsLim15, complete cds. /PROD=HsLim15 /FL=gb:NM_007068.1 gb:D64108.1 gb:D63882.1
8.60542	0.015955	6.23245	0.010225	5.18	Down	6.38e-05	0.00299084	NM_015180	202761_s_at	Homo sapiens synaptic nuclei expressed gene 2; KIAA1011 protein (KIAA1011), mRNA. /PROD=KIAA1011 protein /FL=gb:AL080133.1 gb:NM_015180.1
8.42248	0.13739	10.7949	0.0835	5.18	Up	0.00456109	0.0087862	BE670798	227035_x_at	Homo sapiens PNAS-13 mRNA, complete cds
7.50152	0.073325	5.13105	0.096645	5.17	Down	0.00260879	0.0067218	AF146074	209380_s_at	Homo sapiens ABC protein mRNA, complete cds. /PROD=ABC protein /FL=gb:AF146074.1 gb:U83661.2 gb:NM_005688.1 gb:AF104942.1 gb:AB019002.1
8.18088	0.120555	5.81058	0.051885	5.17	Down	0.00305193	0.00724052	NM_014811	203955_at	Homo sapiens KIAA0649 gene product (KIAA0649), mRNA. /PROD=KIAA0649 gene product /FL=gb:AB014549.1 gb:NM_014811.1
7.63055	0.06749	5.2615	0.05762	5.17	Down	0.00140019	0.0053248	BF510801	222505_at	chromosome 7 open reading frame 2 /FL=gb:NM_022458.1
6.69311	0.088105	9.06207	0.011495	5.17	Up	0.0014038	0.00532567	AK023163	225559_at	Homo sapiens cDNA FLJ13101 fis, clone NT2RP3002276.
8.66672	0.119015	6.29791	0.030975	5.17	Down	0.00268445	0.00673271	NM_014708	206316_s_at	Homo sapiens KIAA0166 gene product (KIAA0166), mRNA. /PROD=KIAA0166 gene product /FL=gb:NM_014708.1 gb:D79988.1
8.49956	0.0466	10.8679	0.00475	5.16	Up	0.000390964	0.00380096	NM_006622	201939_at	Homo sapiens serum-inducible kinase (SNK), mRNA. /PROD=serum-inducible kinase /FL=gb:AF059617.1 gb:NM_006622.1 gb:AF223574.1
5.23441	0.00381	7.60262	0.1624	5.16	Up	0.00467217	0.00889355	AL031602	213038_at	Human DNA sequence from clone RP5-1174N9 on chromosome 1p34.1-35.3. Contains the gene for a novel protein with IBR domain, a (pseudo?) gene for a novel protein similar to MT1E (metallothionein 1E (functional)), ESTs, STSs, GSSs and two putative Cp...
6.42542	0.00801	4.05785	0.103425	5.16	Down	0.00191422	0.00589746	AJ249976	233748_x_at	Homo sapiens mRNA for AMP-activated protein kinase gamma2 subunit (AMPK gamma2 gene). /PROD=AMP-activated protein kinase gamma2 subunit
8.03905	0.025625	5.67438	0.000595	5.15	Down	0.000117474	0.00347112	NM_025076	219675_s_at	Homo sapiens hypothetical protein FLJ23591 (FLJ23591), mRNA. /PROD=hypothetical protein FLJ23591 /FL=gb:NM_025076.1
6.78847	0.12045	9.15208	0.09405	5.15	Up	0.00415422	0.00841755	N66313	238035_at	ESTs
9.09004	0.021695	6.72677	0.037605	5.15	Down	0.000337304	0.00368401	AL050318	216262_s_at	Human DNA sequence from clone RP5-977B1 on chromosome 20 Contains ESTs, STSs, GSSs and three putative CpG islands. Contains the 3 end of the gene for a novel protein tyrosine kinase with Src homology domain 2 domains, a heterogeneous nuclear ribo...
4.79184	0.16583	7.15407	0.06625	5.14	Up	0.00566615	0.00978569	BF434383	235473_at	ESTs
8.16572	0.146925	5.80375	0.073935	5.14	Down	0.00481427	0.00895415	AL521247	225046_at	Homo sapiens cDNA: FLJ23285 fis, clone HEP09071
6.42258	0.016195	4.0614	0.08982	5.14	Down	0.00149077	0.00539112	NM_012455	203317_at	Homo sapiens SEC7 homolog (TIC), mRNA. /PROD=SEC7 homolog /FL=gb:NM_012455.1 gb:U63127.1
5.53012	0.022615	3.1696	0.060305	5.14	Down	0.000743616	0.00442558	N63920	226179_at	ESTs, Highly similar to S94541 1 clone 4-3 (H.sapiens)
2.77961	0.177505	5.13896	0.000115	5.13	Up	0.00561265	0.00975151	R92115	240930_at	ESTs, Highly similar to KIAA1426 protein (H.sapiens)
5.56278	0.09258	3.2039	0.13371	5.13	Down	0.00471977	0.00894567	AA779927	241017_at	ESTs, Highly similar to R5HU31 ribosomal protein L31 (H.sapiens)
8.64235	0.03426	10.9972	0.0149	5.12	Up	0.000251605	0.00347112	AW024960	227067_x_at	Notch (Drosophila) homolog 2
8.62896	0.0385	6.27463	0.00774	5.11	Down	0.000278108	0.00347112	BF676980	202922_at	glutamate-cysteine ligase, catalytic subunit /FL=gb:M90656.1 gb:NM_001498.1
6.10324	0.0641	3.74905	0.01656	5.11	Down	0.000789911	0.00448787	AA102667	217625_x_at	ESTs, Weakly similar to ALU8_HUMAN ALU SUBFAMILY SX SEQUENCE CONTAMINATION WARNING ENTRY (H.sapiens)
5.37898	0.08378	3.02522	0.096925	5.11	Down	0.00294952	0.00712329	NM_017694	219858_s_at	Homo sapiens hypothetical protein FLJ20160 (FLJ20160), mRNA. /PROD=hypothetical protein FLJ20160 /FL=gb:NM_017694.1
6.60672	0.12062	8.95876	0.013225	5.11	Up	0.00265101	0.00673271	NM_016384	206652_at	Homo sapiens hypothetical protein (HSPC050), mRNA. /PROD=hypothetical protein /FL=gb:NM_016384.1 gb:AF161535.1
8.36964	0.0393	6.01956	0.0387	5.1	Down	0.000550378	0.00403675	NM_000617	203124_s_at	Homo sapiens solute carrier family 11 (proton-coupled divalent metal ion transporters), member 2 (SLC11A2), mRNA. /PROD=solute carrier family 11 (proton-coupleddivalent metal ion transporters), member 2 /FL=gb:AF046997.1 gb:AB004857.1 gb:BC002592.1 g
7.9991	0.02884	5.65031	0.13897	5.09	Down	0.00363158	0.00790063	AI927964	228855_at	ESTs
5.47192	0.101925	3.1234	0.09511	5.09	Down	0.00350511	0.00776717	AI478147	213238_at	ATPase, Class V, type 10D
9.10526	0.06597	6.75753	0.021445	5.09	Down	0.000871872	0.00459775	AY028916	223700_at	Homo sapiens GAJ (GAJ) mRNA, complete cds. /PROD=GAJ /FL=gb:AY028916.1
5.21394	0.120985	7.56027	0.053735	5.09	Up	0.00316819	0.00738181	AP001743	234730_s_at	Homo sapiens genomic DNA, chromosome 21q, section 87105
10.6926	0.02555	8.34643	0.01905	5.08	Down	0.000184479	0.00347112	AF360549	221703_at	Homo sapiens BRCA1-binding helicase-like protein BACH1 mRNA, complete cds. /PROD=BRCA1-binding helicase-like protein BACH1 /FL=gb:AF360549.1
8.1721	0.01631	5.82608	0.032395	5.08	Down	0.000238923	0.00347112	BF977145	225401_at	ESTs
8.74314	0.007275	6.40048	0.123905	5.07	Down	0.00279533	0.00689074	NM_024701	218862_at	Homo sapiens hypothetical protein FLJ13134 (FLJ13134), mRNA. /PROD=hypothetical protein FLJ13134 /FL=gb:NM_024701.1
6.59991	0.05171	8.94242	0.028495	5.07	Up	0.000634657	0.00424761	AI760633	242154_x_at	ESTs
7.63711	0.0202	5.29499	0.06583	5.07	Down	0.00086327	0.004594	BG153399	214101_s_at	aminopeptidase puromycin sensitive
9.4806	0.0349	11.8208	0.00695	5.06	Up	0.000231155	0.00347112	AW161711	222763_s_at	hypothetical protein FLJ11294 /FL=gb:NM_018383.1
10.9818	0.06785	8.64198	0.017765	5.06	Down	0.000897276	0.00464743	AI971281	201127_s_at	ATP citrate lyase /FL=gb:NM_001096.1
7.06154	0.1151	4.7229	0.056815	5.06	Down	0.00299892	0.00717613	AB011114	36545_s_at	Cluster Incl. AB011114:Homo sapiens mRNA for KIAA0542 protein, complete cds /cds=(393,3299) /gb=AB011114 /gi=3043607 /ug=Hs.62209 /len=5280
8.51552	0.086145	6.17795	0.150875	5.05	Down	0.00547861	0.00968756	AW052119	226651_at	ESTs
4.61648	0.102035	6.95296	0.116095	5.05	Up	0.00434748	0.00860818	AK022040	233445_at	Homo sapiens cDNA FLJ11978 fis, clone HEMBB1001271.
3.35533	0.10043	5.69135	0.141055	5.05	Up	0.00544947	0.00965489	BC006271	224489_at	Homo sapiens, Similar to DKFZP727C091 protein, clone MGC:10677, mRNA, complete cds. /PROD=Similar to DKFZP727C091 protein /FL=gb:BC006271.1
6.18799	0.043315	8.52398	0.106205	5.05	Up	0.0024022	0.00648157	AI188104	242705_x_at	ESTs
3.62417	0.04203	5.95962	0.031425	5.05	Up	0.000504545	0.0038415	AF147425	1561923_a_at	Homo sapiens full length insert cDNA clone YP78C06.
7.37066	0.165695	5.03561	0.012725	5.05	Down	0.00502685	0.00920926	AI986461	202368_s_at	TRAM-like protein /FL=gb:NM_012288.1 gb:D31762.1
2.33843	0.02189	4.67324	0.092625	5.04	Up	0.00165759	0.00568113	AK095468	1562337_at	Homo sapiens cDNA FLJ38149 fis, clone D9OST2004018, moderately similar to OLFACTORY RECEPTOR-LIKE PROTEIN.
7.76795	0.026975	5.43482	0.14202	5.04	Down	0.00381697	0.00810474	AK055204	1563900_at	Homo sapiens cDNA FLJ30642 fis, clone CTONG2002965.
9.45012	0.030035	7.11758	0.09419	5.04	Down	0.00179159	0.00582196	NM_000819	212378_at	Homo sapiens phosphoribosylglycinamide formyltransferase, phosphoribosylglycinamide synthetase, phosphoribosylaminoimidazole synthetase (GART), mRNA. /PROD=phosphoribosylglycinamide formyltransferase,phosphoribosylglycinamide synthetase,phosphoribosy
7.58369	0.06706	9.91597	0.044665	5.04	Up	0.00119135	0.00514851	BC000626	209578_s_at	Homo sapiens, clone MGC:3081, mRNA, complete cds. /PROD=Unknown (protein for MGC:3081) /FL=gb:BC000626.1
8.01825	0.006595	10.3481	0.0558	5.03	Up	0.000581113	0.00410225	AW138159	211998_at	H3 histone, family 3B (H3.3B) /FL=gb:NM_005324.1
11.7223	0.05515	9.39372	0.128255	5.02	Down	0.00357549	0.00784799	AI925583	222740_at	PRO2000 protein /FL=gb:AF118088.1 gb:NM_014109.1
2.208	0.081235	4.53634	0.021415	5.02	Up	0.00129935	0.00528621	AA867988	237428_at	ESTs
9.66559	0.025535	7.3373	0.05791	5.02	Down	0.000738093	0.00442132	NM_024315	204215_at	Homo sapiens hypothetical protein MGC4175 (MGC4175), mRNA. /PROD=hypothetical protein MGC4175 /FL=gb:BC002837.1 gb:NM_024315.1
6.51773	0.067325	8.84435	0.074845	5.02	Up	0.00186694	0.00588427	BC010363	1554456_a_at	Homo sapiens, hypothetical protein FLJ10583, clone MGC:13409 IMAGE:4133046, mRNA, complete cds. /FL=gb:BC010363.1
7.27746	0.03435	4.95174	0.08986	5.01	Down	0.00170662	0.00573963	BE644894	227017_at	ESTs, Highly similar to AF161437 1 HSPC319 (H.sapiens)
6.82413	0.0563	4.49981	0.118665	5.01	Down	0.00317796	0.00738526	AI983115	222062_at	class I cytokine receptor
5.67565	0.017295	3.35178	0.13836	5.01	Down	0.00358089	0.00784827	AI702961	231104_at	ESTs
5.12344	0.0581	7.44587	0.16697	5	Up	0.00574478	0.00984887	BE856960	242712_x_at	ESTs, Highly similar to S58884 Ran-binding protein 2 (H.sapiens)
11.392	0.11055	9.07141	0.04152	5	Down	0.00257945	0.00668689	BC005383	209662_at	Homo sapiens, centrin, EF-hand protein, 3 (CDC31 yeast homolog), clone MGC:12502, mRNA, complete cds. /PROD=centrin, EF-hand protein, 3 (CDC31 yeasthomolog) /FL=gb:NM_004365.1 gb:BC005383.1
12.1288	0.02725	9.80834	0.158585	4.99	Down	0.00477436	0.00895404	NM_001096	201128_s_at	Homo sapiens ATP citrate lyase (ACLY), mRNA. /PROD=ATP citrate lyase /FL=gb:NM_001096.1
6.41901	0.074145	8.73851	0.06097	4.99	Up	0.00170839	0.00573963	NM_020657	207753_at	Homo sapiens zinc finger protein 304 (ZNF304), mRNA. /PROD=zinc finger protein 304 /FL=gb:NM_020657.1
8.43575	0.031655	10.7533	0.0589	4.98	Up	0.000831432	0.00457392	AF505656	1554021_a_at	Homo sapiens zinc finger protein 325 (ZNF325) mRNA, complete cds. /PROD=zinc finger protein 325 /FL=gb:AF505656.1
2.99697	0.001855	5.31343	0.03517	4.98	Up	0.000231075	0.00347112	BC036362	1561221_x_at	Homo sapiens, clone IMAGE:4824569, mRNA.
9.9657	0.038405	7.64933	0.092755	4.98	Down	0.00187309	0.00588427	BF590131	213229_at	helicase-moi
7.8224	0.045385	10.1376	0.0495	4.98	Up	0.000840339	0.00458227	NM_153358	1553704_x_at	Homo sapiens hypothetical protein FLJ90396 (FLJ90396), mRNA. /FL=gb:NM_153358.1
8.81429	0.00362	11.1295	0.04675	4.98	Up	0.000409949	0.00381081	NM_016265	219571_s_at	Homo sapiens GIOT-3 for gonadotropin inducible transcription repressor-3 (GIOT-3), mRNA. /PROD=GIOT-3 for gonadotropin inducible transcriptionrepressor-3 /FL=gb:AB021643.1 gb:NM_016265.1
6.09269	0.064565	3.77927	0.012215	4.97	Down	0.000805811	0.00454879	NM_022168	219209_at	Homo sapiens melanoma differentiation associated protein-5 (MDA5), mRNA. /PROD=melanoma differentiation associated protein-5 /FL=gb:AY017378.1 gb:NM_022168.1 gb:AF095844.1
6.71627	0.11194	9.02956	0.063395	4.97	Up	0.00307835	0.00727831	BC004434	209381_x_at	Homo sapiens, clone MGC:3975, mRNA, complete cds. /PROD=Unknown (protein for MGC:3975) /FL=gb:BC004434.1 gb:NM_007165.1
8.07451	0.01675	10.3867	0.04915	4.97	Up	0.000503932	0.0038415	BC001007	201834_at	Homo sapiens, protein kinase, AMP-activated, beta 1 non-catalytic subunit, clone MGC:8608, mRNA, complete cds. /PROD=protein kinase, AMP-activated, beta 1non-catalytic subunit /FL=gb:BC001056.1 gb:BC001007.1 gb:U83994.1 gb:NM_006253.1 gb:BC001823.1 g
10.772	0.0054	8.46028	0.0876	4.96	Down	0.00143829	0.00533833	BG291787	200994_at	RAN binding protein 7 /FL=gb:AF098799.1 gb:NM_006391.1
5.92478	0.0788	8.23647	0.10546	4.96	Up	0.00322748	0.00741218	BF063728	227731_at	Homo sapiens cDNA FLJ11631 fis, clone HEMBA1004267
9.69216	0.090655	7.38148	0.14849	4.96	Down	0.00562112	0.00975151	AW024563	225712_at	DKFZP586M1824 protein
8.21831	0.071775	5.90766	0.04341	4.96	Down	0.00131525	0.00531217	NM_012198	203765_at	Homo sapiens grancalcin (GCL), mRNA. /PROD=grancalcin /FL=gb:NM_012198.1 gb:BC005214.1 gb:M81637.1
8.48942	0.1037	10.7988	0.0121	4.96	Up	0.00203756	0.00601414	W90764	230077_at	succinate dehydrogenase complex, subunit A, flavoprotein (Fp)
7.14503	0.142635	9.45255	0.09976	4.95	Up	0.00564178	0.00976066	AL042733	213473_at	BRCA1 associated protein
8.15819	0.060995	10.4655	0.0381	4.95	Up	0.000970099	0.00481931	AL521786	227164_at	ESTs
4.83423	0.099465	2.52745	0.060225	4.95	Down	0.00253116	0.00662363	AF156225	214530_x_at	Homo sapiens protein 4.1 (EPB4.1) mRNA, complete cds. /PROD=protein 4.1 /FL=gb:AF156225.1
6.32378	0.086255	4.01773	0.110325	4.95	Down	0.00366758	0.00794134	AA829860	240339_at	ESTs
5.07473	0.07855	7.38054	0.06894	4.94	Up	0.00204811	0.00601927	W73136	239014_at	ESTs, Moderately similar to unnamed protein product (H.sapiens)
8.26572	0.04979	5.9611	0.003665	4.94	Down	0.000468948	0.0038415	NM_006822	204547_at	Homo sapiens GTP-binding protein homologous to Saccharomyces cerevisiae SEC4 (SEC4L), mRNA. /PROD=GTP-binding protein homologous to Saccharomycescerevisiae SEC4 /FL=gb:NM_006822.1 gb:U05227.1
11.6464	0.02545	9.3423	0.04316	4.94	Down	0.000472529	0.0038415	NM_004281	217911_s_at	Homo sapiens BCL2-associated athanogene 3 (BAG3), mRNA. /PROD=BCL2-associated athanogene 3 /FL=gb:AF095193.2 gb:NM_004281.1 gb:AF127139.1 gb:AF071218.2
8.37837	0.00704	10.6806	0.0294	4.93	Up	0.000172385	0.00347112	NM_153358	1553703_at	Homo sapiens hypothetical protein FLJ90396 (FLJ90396), mRNA. /FL=gb:NM_153358.1
8.54064	0.02916	6.23843	0.023825	4.93	Down	0.00026742	0.00347112	R41296	226821_at	Homo sapiens mRNA; cDNA DKFZp564A2164 (from clone DKFZp564A2164)
9.81864	0.14384	12.1174	0.0875	4.92	Up	0.00532145	0.00955229	NM_001731	200921_s_at	Homo sapiens B-cell translocation gene 1, anti-proliferative (BTG1), mRNA. /PROD=B-cell translocation protein 1 /FL=gb:NM_001731.1
8.8998	0.10651	6.60115	0.13216	4.92	Down	0.00540845	0.00961565	BC001012	204508_s_at	Homo sapiens, hypothetical protein FLJ20151, clone MGC:1073, mRNA, complete cds. /PROD=hypothetical protein FLJ20151 /FL=gb:BC001012.1 gb:NM_017689.1
4.14995	0.09702	6.44799	0.07935	4.92	Up	0.00296148	0.00712329	NM_002600	203708_at	Homo sapiens phosphodiesterase 4B, cAMP-specific (dunce (Drosophila)-homolog phosphodiesterase E4) (PDE4B), mRNA. /PROD=phosphodiesterase 4B, cAMP-specific (dunce(Drosophila)-homolog phosphodiesterase E4) /FL=gb:L20971.1 gb:NM_002600.1 gb:M97515.1
3.68321	0.1392	5.98116	0.044715	4.92	Up	0.00402363	0.00831469	AU156167	232709_at	Homo sapiens cDNA FLJ13427 fis, clone PLACE1002477
5.12981	0.029245	2.83279	0.040175	4.91	Down	0.00046767	0.0038415	AI949265	229156_s_at	ESTs
8.6364	0.135305	6.34075	0.04561	4.91	Down	0.00384634	0.00813322	AL162039	225997_at	Homo sapiens mRNA; cDNA DKFZp434M229 (from clone DKFZp434M229).
2.99238	0.132515	5.28733	0.059095	4.91	Up	0.00397336	0.00825175	BC012919	1555420_a_at	Homo sapiens, Similar to Kruppel-like factor 7 (ubiquitous), clone MGC:21308 IMAGE:4509200, mRNA, complete cds. /PROD=Similar to Kruppel-like factor 7 (ubiquitous) /FL=gb:BC012919.1
5.81735	0.11504	8.11124	0.083285	4.9	Up	0.00381142	0.00810474	BE542779	238561_s_at	ESTs
7.28864	0.062185	9.58169	0.020115	4.9	Up	0.00081139	0.00456791	AA398517	226323_at	Homo sapiens, clone IMAGE:3954132, mRNA, partial cds
7.29429	0.005535	5.00174	0.087555	4.9	Down	0.00146118	0.00536957	L19704	214671_s_at	Human ABR gene, complete cds and flanking regions
8.77135	0.018355	6.47914	0.065185	4.9	Down	0.000871678	0.00459775	AV705516	225007_at	beta-1,3-glucuronyltransferase 1 (glucuronosyltransferase P)
7.48716	0.00101	5.19538	0.124705	4.9	Down	0.00294798	0.00712329	AI871745	238480_at	ESTs
8.73944	0.01209	6.45076	0.089205	4.89	Down	0.00154349	0.0055053	NM_001779	205173_x_at	Homo sapiens CD58 antigen, (lymphocyte function-associated antigen 3) (CD58), mRNA. /PROD=CD58 antigen, (lymphocyte function-associatedantigen 3) /FL=gb:NM_001779.1
6.11812	0.06772	3.83148	0.04192	4.88	Down	0.00121096	0.0051533	AK023367	1557385_at	Homo sapiens cDNA FLJ13305 fis, clone OVARC1001399.
5.25616	0.07056	7.54259	0.07903	4.88	Up	0.0021402	0.0061575	AI625538	1560648_s_at	Homo sapiens cDNA FLJ39563 fis, clone SKMUS2001164.
6.08239	0.038425	8.36728	0.09411	4.87	Up	0.0019734	0.00597958	NM_024544	218246_at	Homo sapiens hypothetical protein FLJ12875 (FLJ12875), mRNA. /PROD=hypothetical protein FLJ12875 /FL=gb:NM_024544.1
8.44242	0.04297	6.15933	0.027215	4.87	Down	0.000495955	0.0038415	AI798790	212254_s_at	KIAA0728 protein
9.11962	0.04422	6.83727	0.019535	4.86	Down	0.000448337	0.0038274	NM_022451	218889_at	Homo sapiens hypothetical protein FLJ12820 (FLJ12820), mRNA. /PROD=hypothetical protein FLJ12820 /FL=gb:NM_022451.1
8.30297	0.00933	10.585	0.1017	4.86	Up	0.00199681	0.00598946	AW967619	227538_at	mannosyl (alpha-1,3-)-glycoprotein beta-1,4-N-acetylglucosaminyltransferase, isoenzyme B
5.88172	0.05738	3.59987	0.072375	4.86	Down	0.00163434	0.00565503	NM_024704	219570_at	Homo sapiens hypothetical protein FLJ23045 (FLJ23045), mRNA. /PROD=hypothetical protein FLJ23045 /FL=gb:NM_024704.1
7.43755	0.016945	5.15661	0.09551	4.86	Down	0.00180364	0.00583384	AW137669	225805_at	ESTs
9.08205	0.015905	6.80132	0.06468	4.86	Down	0.000851798	0.004594	AW003297	227224_at	ESTs
10.3687	0.1056	8.08878	0.02697	4.86	Down	0.00227743	0.00633136	W74442	213007_at	polymerase (DNA directed), gamma
5.30262	0.002715	3.02305	0.001325	4.86	Down	1.76e-06	0.0016408	NM_006850	206569_at	Homo sapiens suppression of tumorigenicity 16 (melanoma differentiation) (ST16), mRNA. /PROD=suppression of tumorigenicity 16 (melanomadifferentiation) /FL=gb:NM_006850.1 gb:U16261.1
5.68124	0.061035	3.40174	0.00495	4.86	Down	0.000720872	0.00442132	NM_000153	204417_at	Homo sapiens galactosylceramidase (Krabbe disease) (GALC), mRNA. /PROD=galactosylceramidase precursor /FL=gb:D25283.1 gb:L23116.1 gb:NM_000153.1
7.87216	0.013275	10.1495	0.0398	4.85	Up	0.000339237	0.00368401	NM_030791	221268_s_at	Homo sapiens sphingosine-1-phosphatase (LOC81537), mRNA. /PROD=sphingosine-1-phosphatase /FL=gb:NM_030791.1
5.46572	0.034195	3.18956	0.01961	4.84	Down	0.000299783	0.00352795	AB037745	221874_at	Homo sapiens mRNA for KIAA1324 protein, partial cds. /PROD=KIAA1324 protein
4.25152	0.012265	6.52762	0.064465	4.84	Up	0.000830163	0.00457392	AC003682	234902_s_at	Homo sapiens chromosome 19, overlapping cosmids F18547, F11133, R27945, R28830 and R32804
8.259	0.14475	5.9836	0.053635	4.84	Down	0.004571	0.0087862	BF224146	204807_at	transmembrane protein 5 /FL=gb:NM_014254.1 gb:AB015633.1
9.43117	0.037135	7.15601	0.074135	4.84	Down	0.00132551	0.0053159	NM_024094	219000_s_at	Homo sapiens hypothetical protein MGC5528 (MGC5528), mRNA. /PROD=hypothetical protein MGC5528 /FL=gb:BC001316.1 gb:NM_024094.1
8.98132	0.09526	6.70732	0.134855	4.84	Down	0.00523039	0.00949044	AK022954	225017_at	Homo sapiens cDNA FLJ12892 fis, clone NT2RP2004152.
4.12622	0.12392	6.39986	0.0043	4.84	Up	0.00296094	0.00712329	AI934556	232431_at	Human glucocorticoid receptor alpha mRNA, variant 3 prime UTR
7.7607	0.141265	5.4878	0.01187	4.83	Down	0.00386756	0.0081557	AB029026	217437_s_at	Homo sapiens mRNA for KIAA1103 protein, partial cds. /PROD=KIAA1103 protein
7.37946	0.005825	9.65062	0.025825	4.83	Up	0.000135845	0.00347112	BF732683	228870_at	ESTs
6.2619	0.04751	3.99252	0.031625	4.82	Down	0.000631881	0.00424583	NM_080653	1552286_at	Homo sapiens ATPase, H+ transporting, lysosomal 31kD, V1 subunit E-like 2 (ATP6V1EL2), mRNA. /FL=gb:BC008981.1 gb:BC034808.1 gb:NM_080653.1 gb:AB074759.1
5.88492	0.043975	8.15252	0.13456	4.82	Up	0.00387469	0.0081557	W27419	36564_at	Cluster Incl. W27419:31a10 Homo sapiens cDNA /gb=W27419 /gi=1307241 /ug=Hs.64239 /len=803
7.63812	0.028135	5.37109	0.15654	4.81	Down	0.00488595	0.00905466	BF031714	201904_s_at	HYA22 protein /FL=gb:D88153.1 gb:NM_005808.1
6.47924	0.158935	4.21291	0.057725	4.81	Down	0.0055207	0.0097368	AI692267	229074_at	ESTs, Moderately similar to alternatively spliced product using exon 13A (H.sapiens)
5.4814	0.032395	3.21629	0.06757	4.81	Down	0.00109262	0.00508018	AU144734	242918_at	ESTs
5.08336	0.125135	7.34814	0.07262	4.81	Up	0.00405618	0.00834189	AW246673	221766_s_at	hypothetical protein FLJ20037
7.67755	0.021255	9.9416	0.0809	4.8	Up	0.00136216	0.0053248	AF274938	223945_x_at	Homo sapiens PNAS-13 mRNA, complete cds. /PROD=PNAS-13 /FL=gb:AF274938.1
5.71059	0.04393	7.97307	0.013815	4.8	Up	0.000414039	0.00381081	AI262560	228369_at	trinucleotide repeat containing 5
7.49787	0.046725	5.23578	0.128725	4.8	Down	0.00364485	0.00791207	BC004957	223983_s_at	Homo sapiens, Similar to RIKEN cDNA 1600014C10 gene, clone MGC:10922, mRNA, complete cds. /PROD=Similar to RIKEN cDNA 1600014C10 gene /FL=gb:BC004957.1
8.11913	0.08231	5.86038	0.099695	4.79	Down	0.00325998	0.00742136	AI889160	225532_at	Homo sapiens, clone IMAGE:3937015, mRNA, partial cds
6.91423	0.084845	9.17211	0.06928	4.78	Up	0.00234527	0.00640263	AW194730	202693_s_at	serinethreonine kinase 17a (apoptosis-inducing) /FL=gb:AB011420.1 gb:NM_004760.1
4.20166	0.01569	6.45824	0.040015	4.78	Up	0.00036259	0.00371889	BC013107	1554049_s_at	Homo sapiens, clone MGC:9478 IMAGE:3918647, mRNA, complete cds. /PROD=Unknown (protein for MGC:9478) /FL=gb:BC013107.1
9.11358	0.007295	11.3687	0.03055	4.77	Up	0.000193936	0.00347112	AI042152	224566_at	Homo sapiens cDNA: FLJ23538 fis, clone LNG08010, highly similar to BETA2 Human MEN1 region clone epsilonbeta mRNA
6.71474	0.081245	4.46008	0.05952	4.77	Down	0.0019894	0.00598946	AW136988	203015_s_at	KIAA0923 protein /FL=gb:AB023140.1 gb:NM_014021.1
5.17483	0.07678	7.42694	0.08667	4.76	Up	0.00263287	0.00673144	AA468591	241403_at	ESTs
6.46777	0.068925	4.21626	0.149325	4.76	Down	0.0052934	0.00952994	AK000803	231840_x_at	Homo sapiens cDNA FLJ20796 fis, clone COL00301.
6.79769	0.00844	9.04789	0.051645	4.76	Up	0.000540394	0.00399164	AL527334	221595_at	Homo sapiens mRNA; cDNA DKFZp564O0523 (from clone DKFZp564O0523); complete cds /FL=gb:AL136619.1
8.4958	0.08375	6.24588	0.11596	4.76	Down	0.00401758	0.00831045	NM_022840	219698_s_at	Homo sapiens hypothetical protein FLJ23017 (FLJ23017), mRNA. /PROD=hypothetical protein FLJ23017 /FL=gb:NM_022840.1
7.38309	0.000535	5.13539	0.064475	4.75	Down	0.000821865	0.00457392	N21028	223351_at	hypothetical protein FLJ20721 /FL=gb:BC005005.1
4.62486	0.071925	6.87238	0.08025	4.75	Up	0.00229114	0.0063379	AI671885	230494_at	ESTs
10.8257	0.0339	13.0711	0.0259	4.74	Up	0.000360789	0.00371889	AA812232	201008_s_at	upregulated by 1,25-dihydroxyvitamin D-3 /FL=gb:NM_006472.1 gb:S73591.1
5.05083	0.02368	2.80932	0.02123	4.73	Down	0.000201249	0.00347112	NM_024714	219154_at	Homo sapiens hypothetical protein FLJ12567 (FLJ12567), mRNA. /PROD=hypothetical protein FLJ12567 /FL=gb:NM_024714.1
8.90349	0.003295	6.66245	0.131705	4.73	Down	0.00343821	0.00770487	NM_000057	205733_at	Homo sapiens Bloom syndrome (BLM), mRNA. /PROD=Bloom syndrome protein /FL=gb:U39817.1 gb:NM_000057.1
7.5511	0.007705	5.31022	0.10934	4.73	Down	0.00238407	0.00647005	AI242661	226043_at	DKFZP727I051 protein
11.6853	0.1177	9.44585	0.003855	4.72	Down	0.00275383	0.00682679	NM_013451	201798_s_at	Homo sapiens fer-1 (C.elegans)-like 3 (myoferlin) (FER1L3), mRNA. /PROD=fer-1 (C.elegans)-like 3 (myoferlin) /FL=gb:NM_013451.1 gb:AF182316.1
4.98388	0.097455	7.22237	0.00282	4.72	Up	0.00189159	0.00589608	AA215701	241843_at	ESTs
7.27799	0.03746	5.03958	0.070535	4.72	Down	0.0012706	0.00527223	AI652645	203906_at	KIAA0763 gene product /FL=gb:AB018306.1 gb:NM_014869.1
7.99025	0.143	5.75197	0.03754	4.72	Down	0.00433467	0.00859915	AV724827	224881_at	Homo sapiens mRNA; cDNA DKFZp434B1620 (from clone DKFZp434B1620)
10.4122	0.0025	8.17408	0.038985	4.72	Down	0.000304516	0.00354361	BE972774	212074_at	KIAA0810 protein
8.06019	0.043485	10.2982	0.0423	4.72	Up	0.000733958	0.00442132	AL044078	221860_at	heterogeneous nuclear ribonucleoprotein L
7.90853	0.043995	10.1461	0.07845	4.72	Up	0.00161198	0.00560358	NM_024640	218647_s_at	Homo sapiens hypothetical protein FLJ23476 (FLJ23476), mRNA. /PROD=hypothetical protein FLJ23476 /FL=gb:NM_024640.1
6.07152	0.04693	8.30864	0.005515	4.71	Up	0.000445852	0.00382185	NM_014205	219050_s_at	Homo sapiens chromosome 11 open reading frame 5 (C11ORF5), mRNA. /PROD=chromosome 11 open reading frame 5 /FL=gb:AF119497.1 gb:NM_014205.1
8.3744	0.070515	6.13737	0.0895	4.71	Down	0.00258423	0.00668689	BE964048	224896_s_at	Homo sapiens cDNA: FLJ23020 fis, clone LNG00943
5.50044	0.09977	7.73603	0.01105	4.71	Up	0.00201002	0.00598946	NM_152608	1553338_at	Homo sapiens hypothetical protein FLJ35382 (FLJ35382), mRNA. /FL=gb:NM_152608.1
5.35208	0.138775	3.11685	0.009395	4.71	Down	0.00384991	0.00813322	AA934610	227719_at	ESTs
7.80283	0.045955	5.56808	0.018265	4.71	Down	0.000489312	0.0038415	AA181179	212252_at	calciumcalmodulin-dependent protein kinase kinase 2, beta
6.71303	0.150765	8.94759	0.052815	4.71	Up	0.0050719	0.00928362	NM_024086	220797_at	Homo sapiens hypothetical protein MGC3329 (MGC3329), mRNA. /PROD=hypothetical protein MGC3329 /FL=gb:BC001213.1 gb:NM_024086.1
7.09574	0.017405	4.86273	0.114395	4.7	Down	0.0026744	0.00673271	AI581511	226723_at	ESTs
3.4629	0.045465	5.69553	0.02353	4.7	Up	0.000525344	0.00392219	AY174896	1554229_at	Homo sapiens adult retina hypothetical protein mRNA, complete cds. /PROD=adult retina hypothetical protein /FL=gb:AY174896.1
5.37789	0.1255	3.1454	0.004215	4.7	Down	0.00314877	0.00735302	BG526973	204062_s_at	KIAA0623 gene product /FL=gb:AB014523.1 gb:NM_014683.1
5.82791	0.093375	8.05995	0.066585	4.7	Up	0.00262961	0.00673144	NM_000479	206516_at	Homo sapiens anti-Mullerian hormone (AMH), mRNA. /PROD=anti-Mullerian hormone /FL=gb:NM_000479.2
4.4139	0.083075	2.18274	0.042515	4.7	Down	0.00174489	0.00575962	U15979	209560_s_at	Human (dlk) mRNA, complete cds. /FL=gb:NM_003836.1 gb:U15979.1
5.11451	0.085845	7.34562	0.02207	4.69	Up	0.00157455	0.00554955	AI915827	239437_at	ESTs
4.79326	0.054755	2.56278	0.05251	4.69	Down	0.00115486	0.00513418	AA001400	227499_at	ESTs
6.08652	0.137155	3.85747	0.096875	4.69	Down	0.00562696	0.00975151	BF447954	230263_s_at	ESTs
8.81602	0.068265	6.58755	0.149835	4.69	Down	0.00541486	0.00961565	AI831561	226261_at	Homo sapiens cDNA: FLJ21587 fis, clone COL06946
7.952	0.035595	5.72579	0.021255	4.68	Down	0.00034663	0.00370052	BG287153	221760_at	mannosidase, alpha, class 1A, member 1
7.74951	0.003635	5.52373	0.04537	4.68	Down	0.000417905	0.00381081	N23587	236027_at	ESTs
5.15422	0.11182	2.92863	0.12561	4.68	Down	0.00566126	0.00978569	NM_023070	207219_at	Homo sapiens hypothetical protein (LOC65243), mRNA. /PROD=hypothetical protein /FL=gb:NM_023070.1
4.78321	0.00664	2.55808	0.085905	4.68	Down	0.00149601	0.00539134	AF119814	209741_x_at	Homo sapiens MSTP063 mRNA, complete cds. /PROD=MSTP063 /FL=gb:AF119814.1
4.79784	0.017795	2.57568	0.05665	4.67	Down	0.000713265	0.00442132	AA227842	227764_at	ESTs
7.2077	0.080435	4.98667	0.049185	4.66	Down	0.00179709	0.00583075	BF972871	223027_at	SH3 and PX domain-containing protein SH3PX1 /FL=gb:NM_016224.1 gb:BC005022.1 gb:AF121859.1 gb:AF131214.1 gb:AF076957.1
11.377	0.0505	9.15614	0.044235	4.66	Down	0.00091253	0.00464743	U18197	210337_s_at	Human ATP:citrate lyase mRNA, complete cds. /PROD=ATP:citrate lyase /FL=gb:U18197.1
6.95261	0.091415	9.17323	0.06918	4.66	Up	0.00265459	0.00673271	AI554705	226378_s_at	Homo sapiens clone CDABP0008 mRNA sequence
5.98862	0.120625	8.20913	0.020765	4.66	Up	0.00302467	0.00720285	N32583	222612_at	hypothetical protein FLJ10955 /FL=gb:NM_018282.1
3.18145	0.0025	5.40191	0.045325	4.66	Up	0.000417672	0.00381081	AL833474	1563839_at	Homo sapiens mRNA; cDNA DKFZp686N2317 (from clone DKFZp686N2317).
8.37822	0.038765	6.15892	0.121445	4.66	Down	0.00328341	0.00745839	NM_006730	203912_s_at	Homo sapiens deoxyribonuclease I-like 1 (DNASE1L1), mRNA. /PROD=deoxyribonuclease I-like 1 /FL=gb:U06846.1 gb:NM_006730.1
6.57613	0.124015	8.79532	0.05174	4.66	Up	0.00364647	0.00791207	NM_014343	219640_at	Homo sapiens claudin 15 (CLDN15), mRNA. /PROD=claudin 15 /FL=gb:NM_014343.1
7.43496	0.02736	5.21591	0.026645	4.66	Down	0.000296064	0.00352795	AA582932	59697_at	Cluster Incl. AA582932:nn80a11.s1 Homo sapiens cDNA, 3 end /clone=IMAGE-1090172 /clone_end=3 /gb=AA582932 /gi=2360292 /ug=Hs.21349 /len=614
8.97317	0.098375	11.1893	0.0218	4.65	Up	0.0020609	0.00602571	U01351	211671_s_at	Human glucocorticoid receptor alpha-2 mRNA, complete cds. /PROD=glucocorticoid receptor alpha-2 /FL=gb:U01351.1
9.31109	0.16034	7.09544	0.053495	4.64	Down	0.00576958	0.00986703	AA890373	1555989_at	Homo sapiens mRNA; cDNA DKFZp564M243 (from clone DKFZp564M243)
6.70934	0.101485	4.4946	0.07465	4.64	Down	0.00322016	0.00740353	NM_000051	208442_s_at	Homo sapiens ataxia telangiectasia mutated (includes complementation groups A, C and D) (ATM), mRNA. /PROD=ataxia telangiectasia mutated (includescomplementation groups A, C and D) /FL=gb:U33841.1 gb:NM_000051.1
6.484	0.122525	4.26933	0.085225	4.64	Down	0.00451093	0.00874985	AK022350	233388_at	Homo sapiens cDNA FLJ12288 fis, clone MAMMA1001783.
10.7148	0.0665	8.50179	0.09291	4.64	Down	0.00265498	0.00673271	AV681807	226213_at	v-erb-b2 avian erythroblastic leukemia viral oncogene homolog 3
9.42523	0.02847	7.21525	0.08611	4.63	Down	0.00167992	0.00569914	NM_006825	200999_s_at	Homo sapiens transmembrane protein (63kD), endoplasmic reticulumGolgi intermediate compartment (P63), mRNA. /PROD=transmembrane protein (63kD), endoplasmicreticulumGolgi intermediate compartment /FL=gb:NM_006825.1
8.09237	0.04043	10.3023	0.0079	4.63	Up	0.000347294	0.00370052	BC000764	223145_s_at	Homo sapiens, hypothetical protein FLJ10342, clone MGC:2740, mRNA, complete cds. /PROD=hypothetical protein FLJ10342 /FL=gb:BC005051.1 gb:BC000764.1 gb:BC003042.1
9.23401	0.046965	7.02447	0.005185	4.63	Down	0.000456988	0.0038415	AK026966	225342_at	Homo sapiens cDNA: FLJ23313 fis, clone HEP11919.
5.1181	0.054615	7.32648	0.068945	4.62	Up	0.0015825	0.00556817	AI356405	239794_at	ESTs
6.5675	0.019735	4.35914	0.06697	4.62	Down	0.000998007	0.00487993	NM_018172	220353_at	Homo sapiens hypothetical protein FLJ10661 (FLJ10661), mRNA. /PROD=hypothetical protein FLJ10661 /FL=gb:NM_018172.1
5.19371	0.0259	2.98623	0.052285	4.62	Down	0.000697922	0.00437883	AF073299	211116_at	Homo sapiens Na+H+ exchanger isoform 2 (NHE2) mRNA, complete cds. /PROD=Na+H+ exchanger isoform 2 /FL=gb:AF073299.1
5.7477	0.11308	7.955	0.06378	4.62	Up	0.00344159	0.00770487	AA810263	238932_at	ESTs, Weakly similar to E41925 hypothetical protein 3 (H.sapiens)
6.1876	0.12567	8.39338	0.003275	4.61	Up	0.00323241	0.00741501	NM_024906	220232_at	Homo sapiens hypothetical protein FLJ21032 (FLJ21032), mRNA. /PROD=hypothetical protein FLJ21032 /FL=gb:NM_024906.1
8.12579	0.09323	5.92061	0.08789	4.61	Down	0.00335892	0.00757211	AI769794	225411_at	ESTs
8.2234	0.080585	6.01964	0.148485	4.61	Down	0.00582569	0.0099174	BF675979	239355_at	ESTs
4.77127	0.14529	2.56777	0.070355	4.61	Down	0.00532415	0.00955229	NM_020524	207838_x_at	Homo sapiens hematopoietic PBX-interacting protein (HPIP), mRNA. /PROD=hematopoietic PBX-interacting protein /FL=gb:NM_020524.1 gb:AF221521.1
6.04403	0.10921	8.24673	0.1293	4.6	Up	0.00585218	0.00993004	T90308	204181_s_at	KIAA0414 protein /FL=gb:NM_014007.1
6.92138	0.090815	4.71875	0.051615	4.6	Down	0.00224152	0.00627918	BG290577	225339_at	sperm associated antigen 9
9.61647	0.01194	11.8189	0.07055	4.6	Up	0.00105378	0.00499811	NM_005105	217857_s_at	Homo sapiens RNA binding motif protein 8A (RBM8A), mRNA. /PROD=RNA binding motif protein 8A /FL=gb:AF198620.1 gb:AF182415.1 gb:AF161463.1 gb:AF127761.1 gb:NM_005105.1 gb:AF231511.1
10.1916	0.023	7.99205	0.02452	4.59	Down	0.000233532	0.00347112	NM_014426	217792_at	Homo sapiens sorting nexin 5 (SNX5), mRNA. /PROD=sorting nexin 5 /FL=gb:NM_014426.1 gb:BC000100.1 gb:AF121855.1
4.86174	0.07505	7.06128	0.126325	4.59	Up	0.00443308	0.00868169	AU144102	231112_at	small nuclear ribonucleoprotein polypeptide E
9.42184	0.11105	7.22301	0.02973	4.59	Down	0.00272232	0.00678301	NM_018475	218095_s_at	Homo sapiens uncharacterized hypothalamus protein HTMP (LOC55858), mRNA. /PROD=uncharacterized hypothalamus protein HTMP /FL=gb:AF220188.1 gb:NM_018475.1 gb:AF183409.1 gb:BC003545.1
5.79771	0.03008	3.59916	0.10846	4.59	Down	0.00261063	0.0067218	BG484193	244745_at	ESTs, Weakly similar to RRA2_HUMAN RAS-RELATED PROTEIN R-RAS2 (H.sapiens)
8.20853	0.0573	10.4052	0.1418	4.58	Up	0.00481245	0.00895415	BF056651	229946_at	MAD2 (mitotic arrest deficient, yeast, homolog)-like 1
10.7754	0.0048	8.58	0.048485	4.58	Down	0.000492158	0.0038415	AF207990	211864_s_at	Homo sapiens fer-1 like protein 3 (FER1L3) mRNA, complete cds. /PROD=fer-1 like protein 3 /FL=gb:AF207990.1
9.31538	0.04227	7.12024	0.135145	4.58	Down	0.00413534	0.00839563	BE545756	201034_at	L-3-hydroxyacyl-Coenzyme A dehydrogenase, short chain /FL=gb:BC000306.1 gb:NM_005327.1
7.65534	0.06678	5.46126	0.035335	4.58	Down	0.00118363	0.00513418	AI559190	228058_at	ESTs, Weakly similar to Homolog of rat Zymogen granule membrane protein (H.sapiens)
13.2601	0.0279	11.0707	0.04805	4.56	Down	0.000643394	0.00426812	AF401033	1562821_a_at	Homo sapiens M41 mRNA, complete sequence; alternatively spliced.
8.94335	0.021675	11.1325	0.018	4.56	Up	0.000165597	0.00347112	AL031658	225075_at	Human DNA sequence from clone RP1-310O13 on chromosome 20q11.2. Contains (part of) four novel genes, ESTs, STSs, GSSs and four putative CpG islands
8.8819	0.00517	6.69297	0.05477	4.56	Down	0.000631049	0.00424583	NM_000627	202729_s_at	Homo sapiens latent transforming growth factor beta binding protein 1 (LTBP1), mRNA. /PROD=latent transforming growth factor beta bindingprotein 1 precursor /FL=gb:M34057.1 gb:NM_000627.1
8.82031	0.00674	6.63159	0.152315	4.56	Down	0.00481732	0.00895415	NM_012080	203974_at	Homo sapiens DNA segment, numerous copies, expressed probes (GS1 gene) (DXF68S1E), mRNA. /PROD=DNA segment, numerous copies, expressed probes(GS1 gene) /FL=gb:NM_012080.1 gb:M86934.1
9.0704	0.00385	6.88262	0.104565	4.56	Down	0.00227965	0.00633136	BE727883	226495_at	KIAA1271 protein
8.77554	0.03146	6.58798	0.147445	4.56	Down	0.0047162	0.00894567	AI934339	226238_at	ESTs, Weakly similar to Similarity to B.subtilis YQJC protein (C.elegans)
7.32175	0.032215	5.13456	0.13058	4.55	Down	0.00375996	0.00804055	BF347362	243358_at	ESTs
5.15186	0.007435	7.33894	0.084955	4.55	Up	0.00151696	0.00545738	BE615699	214169_at	KIAA0810 protein
6.26128	0.067905	4.07432	0.02493	4.55	Down	0.00109226	0.00508018	BE271180	239410_at	ESTs
5.82947	0.09201	3.64252	0.11494	4.55	Down	0.00450176	0.00874985	NM_000550	205694_at	Homo sapiens tyrosinase-related protein 1 (TYRP1), mRNA. /PROD=tyrosinase-related protein 1 /FL=gb:NM_000550.1
6.3343	0.021335	8.52046	0.012325	4.55	Up	0.000127002	0.00347112	AI458297	236244_at	ESTs
7.45539	0.0652	9.64088	0.09995	4.55	Up	0.0029683	0.00713144	AI168350	227577_at	Human DNA sequence from clone RP5-876B10 on chromosome 1q42.12-43. Contains the 3 end of the GNPAT gene for glyceronephosphate O-acyltransferase (DHAPAT, DAPAT, dihydroxyacetone phosphate acyltransferase, EC 2.3.1.42), the gene for a novel protein (o
8.19218	0.129265	6.00807	0.056215	4.54	Down	0.00413943	0.00839574	AB037925	223218_s_at	Homo sapiens MAIL mRNA, complete cds. /FL=gb:AB037925.1
8.69632	0.005775	6.51272	0.04466	4.54	Down	0.000425029	0.00381081	AL132665	221478_at	Homo sapiens mRNA; cDNA DKFZp566E034 (from clone DKFZp566E034); complete cds. /FL=gb:AB004788.1 gb:AL132665.1 gb:NM_004331.1 gb:AF060922.1 gb:AF067396.1
5.10449	0.123475	2.92191	0.009095	4.54	Down	0.00320244	0.00739663	NM_004041	218832_x_at	Homo sapiens arrestin, beta 1 (ARRB1), transcript variant 1, mRNA. /PROD=arrestin beta 1, isoform A /FL=gb:BC003636.1 gb:AF084040.1 gb:NM_004041.2
3.03001	0.072095	5.211	0.06707	4.53	Up	0.00203218	0.00601281	T87111	242361_at	ESTs
7.08887	0.100125	4.90794	0.109865	4.53	Down	0.00461317	0.0088217	AK023421	215923_s_at	Homo sapiens cDNA FLJ13359 fis, clone PLACE1000081, highly similar to Human SEC7 homolog Tic (TIC) mRNA.
4.40634	0.01537	6.58682	0.07129	4.53	Up	0.00111675	0.00510131	AI826903	230853_at	ESTs
12.0168	0.0955	9.83799	0.101935	4.53	Down	0.00408484	0.00834189	AF306510	202582_s_at	Homo sapiens RANBPM mRNA, complete cds. /PROD=RANBPM /FL=gb:AF306510.1 gb:NM_005493.1 gb:AB008515.1
4.93704	0.03664	7.11317	0.156345	4.52	Up	0.00540121	0.00961565	AL122040	232429_at	Homo sapiens mRNA; cDNA DKFZp434G1972 (from clone DKFZp434G1972).
8.51354	0.06391	6.3377	0.037695	4.52	Down	0.00116085	0.00513418	AI817041	212977_at	G protein-coupled receptor
9.72486	0.007825	7.54975	0.09669	4.52	Down	0.00198308	0.00598946	BC001650	209265_s_at	Homo sapiens, Similar to putative methyltransferase, clone MGC:2708, mRNA, complete cds. /PROD=Similar to putative methyltransferase /FL=gb:BC001650.1 gb:BC003031.1 gb:NM_019852.1
10.33	0.08615	8.15501	0.07299	4.52	Down	0.00268437	0.00673271	R60866	212330_at	hypothetical protein FLJ13576
8.676	0.020235	10.8505	0.05305	4.51	Up	0.000681111	0.00436972	AF364037	1555760_a_at	Homo sapiens megakaryoblastic leukemia-1 proteinRNA-binding motif protein 15s + ae fusion protein (MKL1RBM15 fusion) mRNA, complete cds. /PROD=megakaryoblastic leukemia-1 proteinRNA-bindingmotif protein 15s + ae fusion protein /FL=gb:AF364037.1
9.09698	0.000125	6.92265	0.124055	4.51	Down	0.00323939	0.00741501	D26069	212476_at	Human mRNA for KIAA0041 gene, partial cds.
6.97276	0.129995	4.79917	0.077675	4.51	Down	0.00481882	0.00895415	AL136840	223570_at	Homo sapiens mRNA; cDNA DKFZp434H152 (from clone DKFZp434H152); complete cds. /PROD=hypothetical protein /FL=gb:AL136840.1
7.85513	0.018665	5.68292	0.06073	4.51	Down	0.000854366	0.004594	AI628605	212870_at	son of sevenless (Drosophila) homolog 1 /FL=gb:L13858.1 gb:NM_005633.1
6.5822	0.12551	8.7538	0.039785	4.51	Up	0.00365587	0.00792422	AF307332	223494_at	Homo sapiens meningioma-expressed antigen 5s splice variant mRNA, complete cds. /PROD=meningioma-expressed antigen 5s splice variant /FL=gb:AF307332.1
5.45366	0.030035	3.28251	0.020195	4.5	Down	0.000277773	0.00347112	NM_017912	219352_at	Homo sapiens hypothetical protein FLJ20637 (FLJ20637), mRNA. /PROD=hypothetical protein FLJ20637 /FL=gb:NM_017912.1
8.77484	0.00854	6.6048	0.160715	4.5	Down	0.0054555	0.00965489	NM_003645	205769_at	Homo sapiens fatty-acid-Coenzyme A ligase, very long-chain 1 (FACVL1), mRNA. /PROD=very long-chain fatty-acid-Coenzyme A ligase 1 /FL=gb:AF096290.1 gb:D88308.1 gb:NM_003645.1
6.0497	0.06392	8.21899	0.095645	4.5	Up	0.00280039	0.00689504	AA828049	232216_at	Homo sapiens cDNA FLJ12868 fis, clone NT2RP2003704, weakly similar to Homo sapiens mRNA for ATP-dependent metalloprotease YME1L
10.6778	0.05025	8.51078	0.14537	4.49	Down	0.00499984	0.00918452	AA205593	212435_at	Homo sapiens mRNA; cDNA DKFZp586K1123 (from clone DKFZp586K1123)
7.16068	0.00812	4.99571	0.150265	4.48	Down	0.0047967	0.00895415	N21030	225949_at	Homo sapiens mRNA; cDNA DKFZp434P086 (from clone DKFZp434P086); partial cds
7.14919	0.00913	4.98487	0.033375	4.48	Down	0.000255492	0.00347112	W60810	223282_at	serologically defined colon cancer antigen 33 /FL=gb:AF039698.1
7.21452	0.07349	5.05135	0.10406	4.48	Down	0.00345037	0.00770545	BC002447	210191_s_at	Homo sapiens, Similar to putative homeodomain transcription factor, clone MGC:1307, mRNA, complete cds. /PROD=Similar to putative homeodomain transcriptionfactor /FL=gb:BC002447.1
4.95545	0.14114	7.11843	0.03218	4.48	Up	0.00444937	0.00869422	NM_002133	203665_at	Homo sapiens heme oxygenase (decycling) 1 (HMOX1), mRNA. /PROD=heme oxygenase (decyclizing) 1 /FL=gb:NM_002133.1
8.65729	0.074795	6.49496	0.09078	4.48	Down	0.00294591	0.00712329	AA706818	238025_at	ESTs
9.74929	0.118715	7.58713	0.00378	4.48	Down	0.00300412	0.00717613	AB014548	212140_at	Homo sapiens mRNA for KIAA0648 protein, partial cds. /PROD=KIAA0648 protein
8.20041	0.015365	6.03876	0.00396	4.47	Down	5.39e-05	0.00299084	AI828967	225231_at	ESTs
9.30641	0.06122	7.14698	0.15019	4.47	Down	0.00559375	0.00975151	AI962943	212918_at	hypothetical protein FLJ22028
2.6116	0.0695	4.77053	0.101835	4.47	Up	0.0032454	0.00741897	NM_002614	205380_at	Homo sapiens PDZ domain containing 1 (PDZK1), mRNA. /PROD=PDZ domain containing 1 /FL=gb:NM_002614.1 gb:AF012281.1
4.86128	0.06701	2.70325	0.078785	4.46	Down	0.00228914	0.0063379	AK027054	234299_s_at	Homo sapiens cDNA: FLJ23401 fis, clone HEP18813.
7.93138	0.161445	5.77623	0.007455	4.45	Down	0.00557661	0.00975151	NM_014923	202304_at	Homo sapiens KIAA0970 protein (KIAA0970), mRNA. /PROD=KIAA0970 protein /FL=gb:AB023187.1 gb:NM_014923.1
7.37805	0.012635	9.53102	0.018695	4.45	Up	0.000109823	0.00347112	BC000474	210609_s_at	Homo sapiens, quinone oxidoreductase homolog, clone MGC:8642, mRNA, complete cds. /PROD=quinone oxidoreductase homolog /FL=gb:BC000474.1
4.48917	0.01423	2.33669	0.02737	4.45	Down	0.000205327	0.00347112	NM_000443	207819_s_at	Homo sapiens ATP-binding cassette, sub-family B (MDRTAP), member 4 (ABCB4), transcript variant A, mRNA. /PROD=ATP-binding cassette, subfamily B, member 4,isoform A /FL=gb:NM_000443.2 gb:M23234.1
7.04559	0.106915	9.19772	0.1091	4.44	Up	0.00500012	0.00918452	AF220023	224159_x_at	Homo sapiens tripartite motif protein TRIM4 isoform alpha (TRIM4) mRNA, complete cds; alternatively spliced. /PROD=tripartite motif protein TRIM4 isoform alpha /FL=gb:AF220023.1
9.27144	0.012745	11.4217	0.10055	4.44	Up	0.00221433	0.0062584	AK027219	234675_x_at	Homo sapiens cDNA: FLJ23566 fis, clone LNG10880.
9.53517	0.00963	7.38525	0.062135	4.44	Down	0.000854236	0.004594	AB033091	225295_at	Homo sapiens mRNA for KIAA1265 protein, partial cds. /PROD=KIAA1265 protein
7.05954	0.105585	4.91001	0.02175	4.44	Down	0.00250572	0.00658187	NM_006359	203909_at	Homo sapiens solute carrier family 9 (sodiumhydrogen exchanger), isoform 6 (SLC9A6), mRNA. /PROD=solute carrier family 9 (sodiumhydrogenexchanger), isoform 6 /FL=gb:NM_006359.1 gb:AF030409.1
4.69863	0.12483	6.84805	0.033885	4.44	Up	0.00360179	0.00787254	BE552334	208707_at	eukaryotic translation initiation factor 5 /FL=gb:AL080102.1
5.6402	0.036895	7.78904	0.006015	4.43	Up	0.000302501	0.00353994	AI659005	208933_s_at	lectin, galactoside-binding, soluble, 8 (galectin 8) /FL=gb:AF074000.1 gb:L78132.1 gb:AF342815.1 gb:NM_006499.1
6.48984	0.000265	8.638	0.137655	4.43	Up	0.0040812	0.00834189	AW503390	217682_at	ESTs, Weakly similar to ALU7_HUMAN ALU SUBFAMILY SQ SEQUENCE CONTAMINATION WARNING ENTRY (H.sapiens)
4.65862	0.10921	6.80611	0.02644	4.43	Up	0.0027266	0.00678554	S67779	215990_s_at	BCL5=Cys2-His2 zinc-finger transcription factor (human, liver, mRNA, 2600 nt).
9.62398	0.02764	7.47746	0.000945	4.43	Down	0.000165962	0.00347112	NM_018099	220615_s_at	Homo sapiens hypothetical protein FLJ10462 (FLJ10462), mRNA. /PROD=hypothetical protein FLJ10462 /FL=gb:NM_018099.1 gb:AL136843.1
4.95833	0.028335	2.81184	0.027685	4.43	Down	0.000340436	0.00368401	AY039759	1553989_a_at	Homo sapiens V-ATPase C2 subunit (ATP6V1C2) mRNA, complete cds. /PROD=V-ATPase C2 subunit /FL=gb:AY039759.1
9.4019	0.077195	7.2557	0.029825	4.43	Down	0.00148351	0.00538353	AB006572	211563_s_at	Homo sapiens RMP mRNA for RPB5 meidating protein, complete cds. /PROD=RPB5 meidating protein /FL=gb:AB006572.1 gb:NM_003796.1
5.85767	0.08569	8.00302	0.10811	4.42	Up	0.00410934	0.00837548	NM_003435	206182_at	Homo sapiens zinc finger protein 134 (clone pHZ-15) (ZNF134), mRNA. /PROD=zinc finger protein 134 (clone pHZ-15) /FL=gb:U09412.1 gb:NM_003435.1
8.27698	0.004675	6.13192	0.03444	4.42	Down	0.000262424	0.00347112	AA206016	228191_at	ESTs
7.53544	0.10622	9.67992	0.02457	4.42	Up	0.00257469	0.00668689	NM_016202	220748_s_at	Homo sapiens LDL induced EC protein (LOC51157), mRNA. /PROD=LDL induced EC protein /FL=gb:NM_016202.1 gb:AF184939.1
7.75768	0.01611	5.61323	0.00645	4.42	Down	6.55e-05	0.00299084	AU152993	226826_at	Homo sapiens cDNA FLJ13097 fis, clone NT2RP3002173
7.54303	0.019235	9.68456	0.02904	4.41	Up	0.000264453	0.00347112	BC005131	223682_s_at	Homo sapiens, Similar to RIKEN cDNA 2010003J03 gene, clone MGC:11102, mRNA, complete cds. /PROD=Similar to RIKEN cDNA 2010003J03 gene /FL=gb:BC005131.1
2.57437	0.00838	4.71467	0.1416	4.41	Up	0.00436361	0.00862371	BF511602	238488_at	ESTs, Weakly similar to NBHUIB platelet glycoprotein Ib beta chain precursor (H.sapiens)
9.98312	0.08318	7.84329	0.03923	4.41	Down	0.00184206	0.00588427	AK025578	225655_at	Homo sapiens cDNA: FLJ21925 fis, clone HEP04126. /FL=gb:NM_013282.1 gb:AF129507.1
6.24838	0.075145	4.10919	0.015195	4.41	Down	0.00128194	0.00528621	AB007900	202254_at	Homo sapiens KIAA0440 mRNA, partial cds. /FL=gb:AF090990.1 gb:NM_015556.1
2.89086	0.033385	5.02981	0.15678	4.4	Up	0.00556926	0.00975151	BC035190	1568840_at	Homo sapiens, clone IMAGE:5266509, mRNA.
3.3332	0.041515	5.47004	0.09455	4.4	Up	0.00232717	0.00636989	AL137653	1557714_at	Homo sapiens mRNA; cDNA DKFZp434B0914 (from clone DKFZp434B0914); partial cds.
7.98681	0.05693	5.84997	0.039315	4.4	Down	0.00104667	0.00499811	AY134855	1553955_at	Homo sapiens smooth muscle myosin heavy chain 11 isoform SM1-like protein mRNA, complete cds. /PROD=smooth muscle myosin heavy chain 11 isoformSM1-like protein /FL=gb:NM_152994.1
9.39803	0.016605	7.26169	0.08099	4.4	Down	0.00149428	0.00539134	NM_003504	204126_s_at	Homo sapiens CDC45 (cell division cycle 45, S.cerevisiae, homolog)-like (CDC45L), mRNA. /PROD=CDC45 (cell division cycle 45, S.cerevisiae,homolog)-like /FL=gb:AF053074.1 gb:AF062495.1 gb:NM_003504.1 gb:AF081535.1
8.81043	0.081685	10.9466	0.0091	4.4	Up	0.00147708	0.00536957	NM_024653	218378_s_at	Homo sapiens hypothetical protein FLJ13902 (FLJ13902), mRNA. /PROD=hypothetical protein FLJ13902 /FL=gb:NM_024653.1
5.49779	0.065205	3.36247	0.01296	4.39	Down	0.000967907	0.00481931	BF037662	229572_at	ESTs
9.22369	0.03619	7.08857	0.073705	4.39	Down	0.00147568	0.00536957	AI809864	222931_s_at	hypothetical protein FLJ22002 /FL=gb:NM_024838.1
7.80795	0.019535	5.67351	0.07885	4.39	Down	0.00144531	0.0053474	BE972419	235167_at	ESTs, Weakly similar to ALU7_HUMAN ALU SUBFAMILY SQ SEQUENCE CONTAMINATION WARNING ENTRY (H.sapiens)
9.58947	0.00734	7.45505	0.11557	4.39	Down	0.00293067	0.00712329	BE300521	201625_s_at	insulin induced gene 1 /FL=gb:NM_005542.1
7.08045	0.029505	4.94736	0.017595	4.39	Down	0.000259264	0.00347112	AV758242	227157_at	hypothetical protein FLJ23468
7.58751	0.027685	5.4551	0.08821	4.38	Down	0.00187444	0.00588427	NM_002570	207414_s_at	Homo sapiens paired basic amino acid cleaving system 4 (PACE4), mRNA. /PROD=paired basic amino acid cleaving system 4 /FL=gb:NM_002570.1 gb:M80482.1
8.74751	0.024715	6.61534	0.037555	4.38	Down	0.000444302	0.00382185	BC042832	1557987_at	Homo sapiens, clone IMAGE:5314747, mRNA.
7.37883	0.024635	5.24767	0.13258	4.38	Down	0.00397983	0.00825516	BF055171	204241_at	acyl-Coenzyme A oxidase 3, pristanoyl /FL=gb:NM_003501.1
5.26619	0.000475	7.39692	0.04647	4.38	Up	0.000475359	0.0038415	AW025411	242040_at	ESTs
4.76763	0.08021	6.89818	0.052665	4.38	Up	0.00202222	0.00599188	NM_003537	208576_s_at	Homo sapiens H3 histone family, member L (H3FL), mRNA. /PROD=H3 histone family, member L /FL=gb:NM_003537.1
6.31304	0.02211	4.18317	0.01546	4.38	Down	0.000160413	0.00347112	BF592779	229197_at	Homo sapiens, Similar to RIKEN cDNA 1810018M11 gene, clone MGC:12485, mRNA, complete cds
4.10087	0.11741	6.23036	0.112145	4.38	Up	0.0057631	0.00986403	AI291989	228292_at	KIAA1605 protein
6.26699	0.092395	8.39486	0.12345	4.37	Up	0.00521021	0.00947022	AB040956	231815_at	Homo sapiens mRNA for KIAA1523 protein, partial cds. /PROD=KIAA1523 protein
6.53671	0.041045	4.4097	0.108125	4.37	Down	0.00294345	0.00712329	BE501862	225173_at	Homo sapiens cDNA FLJ11333 fis, clone PLACE1010616
7.81919	0.041065	9.94595	0.06265	4.37	Up	0.0012383	0.00517947	BF196931	203730_s_at	zinc finger protein homologous to Zfp95 in mouse /FL=gb:AB023232.1 gb:NM_014569.1
10.1071	0.0348	7.98063	0.0471	4.37	Down	0.000757552	0.00444341	BC005212	211376_s_at	Homo sapiens, Similar to hypothetical protein FLJ20003, clone MGC:12228, mRNA, complete cds. /PROD=Similar to hypothetical protein FLJ20003 /FL=gb:BC005212.1
3.23513	0.027395	5.35969	0.11254	4.36	Up	0.00295899	0.00712329	BC032780	1569138_a_at	Homo sapiens, Similar to Snf2-related CBP activator protein, clone IMAGE:4941653, mRNA.
8.49157	0.06615	6.36752	0.096735	4.36	Down	0.00303023	0.00720285	AL512757	231876_at	Homo sapiens mRNA; cDNA DKFZp667O116 (from clone DKFZp667O116). /PROD=hypothetical protein
5.98592	0.06602	3.86272	0.03155	4.36	Down	0.00118557	0.00513418	BF664545	235949_at	ESTs
7.53973	0.08829	5.41704	0.036515	4.36	Down	0.0020198	0.00599188	NM_003174	202565_s_at	Homo sapiens supervillin (SVIL), transcript variant 1, mRNA. /PROD=supervillin, isoform 1 /FL=gb:AF051851.1 gb:NM_003174.2 gb:AF051850.1
6.32528	0.105325	8.44784	0.00071	4.35	Up	0.00245335	0.00650998	AI143752	238190_at	ESTs
7.93066	0.13989	10.0531	0.00695	4.35	Up	0.00432681	0.00859915	AA029500	227037_at	ESTs
9.9299	0.062265	7.80851	0.004335	4.35	Down	0.000864545	0.004594	AK026977	212372_at	Homo sapiens cDNA: FLJ23324 fis, clone HEP12482, highly similar to HUMMYOHCB Human nonmuscle myosin heavy chain-B (MYH10) mRNA.
7.8766	0.03914	9.99677	0.02433	4.35	Up	0.000472153	0.0038415	AL136865	223424_s_at	Homo sapiens mRNA; cDNA DKFZp434L134 (from clone DKFZp434L134); complete cds. /PROD=hypothetical protein /FL=gb:AL136865.1
7.85553	0.000785	9.97541	0.02559	4.35	Up	0.000145826	0.00347112	BC019022	1554271_a_at	Homo sapiens, hypothetical gene supported by BC007071, clone MGC:20869 IMAGE:4546468, mRNA, complete cds. /PROD=hypothetical gene supported by BC007071 /FL=gb:BC019022.1
5.08294	0.081435	7.20243	0.13212	4.35	Up	0.00531928	0.00955229	AA781731	1559222_at	Homo sapiens cDNA FLJ30725 fis, clone FCBBF4000415.
2.94525	0.006795	5.06374	0.022445	4.34	Up	0.000122515	0.00347112	BF111618	236142_at	ESTs
7.46895	0.01085	5.35086	0.096105	4.34	Down	0.00207848	0.00602571	AK025007	226431_at	Homo sapiens cDNA: FLJ21354 fis, clone COL02773.
9.32922	0.0768	7.21211	0.017925	4.34	Down	0.00138474	0.0053248	BC003379	209679_s_at	Homo sapiens, hypothetical protein from clone 643, clone MGC:5115, mRNA, complete cds. /PROD=hypothetical protein from clone 643 /FL=gb:NM_020467.1 gb:BC003379.1
9.60943	0.04487	11.7251	0.0455	4.33	Up	0.000911066	0.00464743	BF940944	225152_at	ESTs, Weakly similar to similar to yeast hypothetical protein (C.elegans)
7.83537	0.016595	5.72228	0.0375	4.33	Down	0.000376405	0.00378768	BF248364	228323_at	AF15q14 protein
5.51051	0.079975	3.39774	0.05686	4.33	Down	0.0021502	0.00616414	AI332979	214595_at	potassium voltage-gated channel, subfamily G, member 1 /FL=gb:NM_002237.1 gb:AF033383.1
7.71388	0.02118	5.60285	0.018085	4.32	Down	0.000174009	0.00347112	NM_022900	219342_at	Homo sapiens hypothetical protein FLJ21213 (FLJ21213), mRNA. /PROD=hypothetical protein FLJ21213 /FL=gb:NM_022900.1
6.15022	0.00965	8.26109	0.14295	4.32	Up	0.00457542	0.0087862	AA626717	226983_at	KIAA1285 protein
6.84164	0.023035	8.95096	0.01637	4.31	Up	0.00017944	0.00347112	NM_005706	218612_s_at	Homo sapiens tumor suppressing subtransferable candidate 4 (TSSC4), mRNA. /PROD=tumor suppressing subtransferable candidate 4 /FL=gb:AF125568.1 gb:NM_005706.1
8.00714	0.030925	5.89976	0.01248	4.31	Down	0.00025032	0.00347112	AL563572	235689_at	ESTs, Weakly similar to ORF YBL013w (S.cerevisiae)
6.93535	0.02166	4.82803	0.13411	4.31	Down	0.00412998	0.00839563	AA180161	242422_at	ESTs
6.35811	0.07992	8.46468	0.045265	4.31	Up	0.00189563	0.00589608	BF514975	242669_at	ESTs
8.90278	0.089165	6.79648	0.042605	4.31	Down	0.00219395	0.00623575	AI761561	202934_at	hexokinase 2 /FL=gb:NM_000189.1 gb:AF148513.1
9.95568	0.08392	7.8511	0.10259	4.3	Down	0.00394275	0.00822097	Y07846	31874_at	Cluster Incl. Y07846:H.sapiens mRNA for GAR22 protein /cds=(132,1145) /gb=Y07846 /gi=1666070 /ug=Hs.15346 /len=2238
7.31947	0.123205	5.21497	0.091385	4.3	Down	0.00527099	0.00951428	D80010	212276_at	Human mRNA for KIAA0188 gene, partial cds.
5.04551	0.035655	2.94188	0.04644	4.3	Down	0.000773731	0.00447689	BF347859	238013_at	ESTs
6.17521	0.134505	4.07193	0.085365	4.3	Down	0.00568799	0.00979751	AL523320	215440_s_at	hypothetical protein FLJ10097
5.04176	0.140795	2.94239	0.015265	4.29	Down	0.00451985	0.00874985	U46768	204596_s_at	Human stanniocalcin mRNA, complete cds. /PROD=stanniocalcin /FL=gb:U25997.1 gb:NM_003155.1 gb:U46768.1
10.0623	0.00915	12.1615	0.05145	4.28	Up	0.000619131	0.00424126	AW165960	200731_s_at	protein tyrosine phosphatase type IVA, member 1 /FL=gb:U48296.1 gb:NM_003463.1
3.63151	0.15118	5.72957	0.034	4.28	Up	0.0054106	0.00961565	AA351360	215233_at	phosphatidylserine receptor
3.42035	0.00671	5.51755	0.128045	4.28	Up	0.00371713	0.00801624	AI939588	241156_at	ESTs
9.04025	0.053625	6.94364	0.14922	4.28	Down	0.00567106	0.00978569	NM_002844	203038_at	Homo sapiens protein tyrosine phosphatase, receptor type, K (PTPRK), mRNA. /PROD=protein tyrosine phosphatase, receptor type, K /FL=gb:L77886.1 gb:NM_002844.1
9.07815	0.07128	11.1732	0.01775	4.27	Up	0.00122703	0.0051533	AF073310	209185_s_at	Homo sapiens insulin receptor substrate-2 (IRS2) mRNA, complete cds. /PROD=insulin receptor substrate-2 /FL=gb:NM_003749.1 gb:AF073310.1
9.29039	0.00235	7.19634	0.0022	4.27	Down	2.36e-06	0.0016408	AK023621	216048_s_at	Homo sapiens cDNA FLJ13559 fis, clone PLACE1007852, highly similar to Homo sapiens mRNA for KIAA0878 protein.
8.24991	0.03079	10.3437	0.0473	4.27	Up	0.000725793	0.00442132	AI672356	229083_at	ESTs
9.59891	0.023685	7.5062	0.09189	4.27	Down	0.00204983	0.00601927	AW084510	202245_at	lanosterol synthase (2,3-oxidosqualene-lanosterol cyclase) /FL=gb:NM_002340.1 gb:U22526.1
8.64	0.02194	6.54856	0.159415	4.26	Down	0.00586791	0.00994536	NM_018030	208158_s_at	Homo sapiens oxysterol-binding protein-related protein 1 (FLJ10217), mRNA. /PROD=oxysterol-binding protein-related protein 1 /FL=gb:NM_018030.1
5.00117	0.005575	7.09256	0.12438	4.26	Up	0.00352533	0.00779539	BE620915	211965_at	butyrate response factor 1 (EGF-response factor 1)
6.82388	0.00667	4.73317	0.02104	4.26	Down	0.000111435	0.00347112	AK001727	216074_x_at	Homo sapiens cDNA FLJ10865 fis, clone NT2RP4001610, highly similar to Homo sapiens mRNA for KIAA0869 protein.
8.10338	0.05918	10.1935	0.0394	4.26	Up	0.00115503	0.00513418	U79283	209782_s_at	Human albumin D-box binding protein mRNA, complete cds. /PROD=albumin D-box binding protein /FL=gb:D28468.1 gb:NM_001352.1 gb:U06936.1 gb:U79283.1
6.43978	0.045355	4.35053	0.145155	4.26	Down	0.00525664	0.00951311	AB028957	213435_at	Homo sapiens mRNA for KIAA1034 protein, partial cds. /PROD=KIAA1034 protein
8.68642	0.029985	6.59749	0.15447	4.25	Down	0.00562638	0.00975151	NM_004154	208373_s_at	Homo sapiens pyrimidinergic receptor P2Y, G-protein coupled, 6 (P2RY6), mRNA. /PROD=pyrimidinergic receptor P2Y, G-protein coupled,6 /FL=gb:NM_004154.1 gb:AF007892.1
9.0458	0.012015	6.9581	0.153155	4.25	Down	0.00537127	0.00960818	AW293343	212979_s_at	Homo sapiens PRO2751 mRNA, complete cds
5.17676	0.00636	7.26311	0.013035	4.25	Up	4.83e-05	0.00299084	NM_004694	207038_at	Homo sapiens solute carrier family 16 (monocarboxylic acid transporters), member 6 (SLC16A6), mRNA. /PROD=solute carrier family 16 (monocarboxylic acidtransporters), member 6 /FL=gb:U79745.1 gb:NM_004694.1
7.96818	0.00609	10.0541	0.0336	4.25	Up	0.000267884	0.00347112	BF345728	235014_at	ESTs
6.84398	0.055945	4.75829	0.10618	4.24	Down	0.00329482	0.00746688	BC021296	1559681_a_at	Homo sapiens, clone IMAGE:3637246, mRNA, partial cds.
5.34347	0.086175	3.25787	0.03906	4.24	Down	0.0020517	0.00601927	AF288571	221558_s_at	Homo sapiens lymphoid enhancer factor-1 (LEF1) mRNA, complete cds. /PROD=lymphoid enhancer factor-1 /FL=gb:AF288571.1 gb:NM_016269.1 gb:AF198532.1
9.11623	0.005545	7.03183	0.04557	4.24	Down	0.000484687	0.0038415	AB020671	212197_x_at	Homo sapiens mRNA for KIAA0864 protein, partial cds. /PROD=KIAA0864 protein
3.87743	0.102325	5.96014	0.014145	4.24	Up	0.00245091	0.00650998	AL096677	234055_s_at	Human DNA sequence from clone RP3-322G13 on chromosome 20p11.21-12.3 Contains the gene for NTF2-related export protein (NXT1), a gene for a novel zinc finger protein with three isoforms, two isoforms for the 3 part of a novel gene, a gene for a n...
9.97456	0.07574	7.89195	0.06584	4.24	Down	0.00231402	0.00635897	NM_014251	203775_at	Homo sapiens solute carrier family 25, member 13 (citrin) (SLC25A13), mRNA. /PROD=solute carrier family 25, member 13 (citrin) /FL=gb:NM_014251.1 gb:AF118838.1
5.26007	0.0279	3.1781	0.040745	4.23	Down	0.00056211	0.00406554	NM_024628	219874_at	Homo sapiens hypothetical protein FLJ23188 (FLJ23188), mRNA. /PROD=hypothetical protein FLJ23188 /FL=gb:NM_024628.1
8.34668	0.09323	6.26488	0.09069	4.23	Down	0.0038806	0.0081557	NM_030621	206061_s_at	Homo sapiens helicase-moi (KIAA0928), mRNA. /PROD=helicase-moi /FL=gb:AB028449.1 gb:NM_030621.1
7.59936	0.043695	5.51864	0.15039	4.23	Down	0.00561742	0.00975151	AI768894	223232_s_at	KIAA1319 protein /FL=gb:AF263462.1
9.56738	0.036995	7.48684	0.068615	4.23	Down	0.00140086	0.0053248	AK024748	213812_s_at	Homo sapiens cDNA: FLJ21095 fis, clone CAS03846.
7.98801	0.121375	5.90792	0.04714	4.23	Down	0.00389551	0.00816157	AI244661	238778_at	ESTs
6.91997	0.01508	4.84042	0.016425	4.23	Down	0.000114949	0.00347112	NM_014634	203063_at	Homo sapiens KIAA0015 gene product (KIAA0015), mRNA. /PROD=KIAA0015 gene product /FL=gb:D13640.1 gb:NM_014634.1
6.5731	0.09644	8.65069	0.09163	4.22	Up	0.00407486	0.00834189	AW972292	222309_at	ESTs
7.02975	0.105605	9.10532	0.07098	4.22	Up	0.00373723	0.00802365	BF430981	224978_s_at	KIAA1453 protein
9.60326	0.017475	7.52792	0.047165	4.21	Down	0.000586879	0.00410225	NM_015049	202125_s_at	Homo sapiens amyotrophic lateral sclerosis 2 (juvenile) chromosome region, candidate 3 (ALS2CR3), mRNA. /PROD=amyotrophic lateral sclerosis 2 (juvenile)chromosome region, candidate 3 /FL=gb:AB038951.1 gb:NM_015049.1
8.60411	0.099165	10.6794	0.119	4.21	Up	0.00552516	0.0097368	AB036063	223342_at	Homo sapiens p53R2 mRNA for ribonucleotide reductase, complete cds. /PROD=ribonucleotide reductase /FL=gb:AB036063.1
7.45233	0.115925	9.52686	0.02162	4.21	Up	0.00321564	0.00740185	W67995	222481_at	fracture callus 1 (rat) homolog /FL=gb:NM_012192.1 gb:AF183415.1 gb:AF150105.1 gb:AF152355.1
7.56302	0.002325	5.48956	0.142115	4.21	Down	0.00466608	0.00889246	AK026217	232323_s_at	Homo sapiens cDNA: FLJ22564 fis, clone HSI01934.
6.14408	0.07242	4.07107	0.08163	4.21	Down	0.00275956	0.00682679	AU151151	227095_at	Homo sapiens cDNA FLJ13536 fis, clone PLACE1006521
5.3742	0.079255	3.30148	0.06145	4.21	Down	0.00233283	0.00637701	BG165333	227481_at	ESTs
7.87054	0.06624	5.79799	0.11799	4.21	Down	0.00423543	0.00850849	AL565767	225191_at	Homo sapiens mRNA; cDNA DKFZp434H2418 (from clone DKFZp434H2418)
8.25438	0.095975	10.3267	0.08005	4.21	Up	0.00361749	0.00789028	D89678	209068_at	Homo sapiens mRNA for A+U-rich element RNA binding factor, complete cds. /PROD=A+U-rich element RNA binding factor /FL=gb:D89678.1 gb:D89092.1
5.52043	0.032185	3.44828	0.053685	4.21	Down	0.000911228	0.00464743	NM_030581	219586_at	Homo sapiens hypothetical protein MGC11230 (MGC11230), mRNA. /PROD=hypothetical protein MGC11230 /FL=gb:NM_030581.1 gb:BC004519.1
10.0551	0.00365	7.98303	0.07854	4.21	Down	0.00143665	0.00533833	NM_133638	1553179_at	Homo sapiens a disintegrin-like and metalloprotease (reprolysin type) with thrombospondin type 1 motif, 19 (ADAMTS19), mRNA. /PROD=a disintegrin-like and metalloprotease(reprolysin type) with thrombospondin type 1 motif, 19preproprotein /FL=gb:NM_133
6.74811	0.01648	8.81959	0.001565	4.2	Up	6.39e-05	0.00299084	AI991631	202103_at	bromodomain-containing 4 /FL=gb:NM_014299.1
10.0314	0.02355	7.96206	0.061695	4.2	Down	0.00101678	0.00493147	BC011742	1569114_at	Homo sapiens, Similar to SET domain binding factor, clone IMAGE:3350145, mRNA.
6.49871	0.042565	8.56715	0.026435	4.19	Up	0.000586278	0.00410225	BC005253	210635_s_at	Homo sapiens, Similar to Kelch motif containing protein, clone MGC:12288, mRNA, complete cds. /PROD=Similar to Kelch motif containing protein /FL=gb:BC005253.1
7.37785	0.03641	9.44627	0.09436	4.19	Up	0.00238244	0.00647005	AU152194	242214_at	ESTs
3.86508	0.011705	5.9329	0.08324	4.19	Up	0.00164841	0.00567544	AU144129	232826_at	Homo sapiens cDNA FLJ11400 fis, clone HEMBA1000673
6.69238	0.036395	8.75999	0.077735	4.19	Up	0.00171892	0.00573985	AW661805	226149_at	ESTs, Weakly similar to CGHU1S collagen alpha 1(I) chain precursor (H.sapiens)
5.8579	0.08214	7.92526	0.062105	4.19	Up	0.00247186	0.00651837	N30132	238929_at	ESTs
8.26337	0.081435	10.3298	0.07265	4.19	Up	0.00277757	0.00685507	BC004988	223175_s_at	Homo sapiens, Similar to feminization 1 a homolog (C. elegans), clone MGC:4216, mRNA, complete cds. /PROD=Similar to feminization 1 a homolog (C.elegans) /FL=gb:BC004988.1
6.21263	0.026855	4.14638	0.13665	4.19	Down	0.00451192	0.00874985	AW003508	226688_at	ESTs
5.51731	0.112685	7.58316	0.02021	4.19	Up	0.00305697	0.00724422	BE220360	214060_at	single-stranded DNA-binding protein
9.53732	0.02034	7.47431	0.013535	4.18	Down	0.000140221	0.00347112	NM_001211	203755_at	Homo sapiens budding uninhibited by benzimidazoles 1 (yeast homolog), beta (BUB1B), mRNA. /PROD=budding uninhibited by benzimidazoles 1 (yeasthomolog), beta /FL=gb:AF107297.1 gb:AF053306.1 gb:AF068760.1 gb:AF046918.1 gb:NM_001211.2 gb:AF046079.2 gb:A
8.48844	0.03815	6.42544	0.08383	4.18	Down	0.00198724	0.00598946	AF072718	209725_at	Homo sapiens Key-1A6 protein mRNA, complete cds. /PROD=Key-1A6 protein /FL=gb:AF072718.1 gb:NM_014503.1
4.73557	0.05473	6.79835	0.09052	4.18	Up	0.0026193	0.00672751	H79861	222706_at	hypothetical protein FLJ20291 /FL=gb:NM_017748.1
7.18232	0.111705	9.24423	0.037735	4.18	Up	0.00325393	0.00741897	AI092930	227693_at	ESTs, Weakly similar to A49364 59 protein, brain (H.sapiens)
8.39007	0.04213	10.4517	0.0541	4.17	Up	0.00110438	0.00508942	BE464161	222703_s_at	hypothetical protein FLJ23476 /FL=gb:NM_024640.1
8.26969	0.04351	6.20812	0.044145	4.17	Down	0.000902733	0.00464743	AV705559	212274_at	lipin 1
9.30527	0.075755	7.24373	0.065815	4.17	Down	0.00236115	0.00643755	AF083389	209054_s_at	Homo sapiens putative WHSC1 protein (WHSC1) mRNA, alternative splice product with complete exon 12, complete cds. /PROD=putative WHSC1 protein /FL=gb:AF083389.1
6.47405	0.064265	4.41323	0.07921	4.17	Down	0.00244081	0.00650998	BC018707	1554102_a_at	Homo sapiens, clone MGC:31765 IMAGE:4841071, mRNA, complete cds. /PROD=Unknown (protein for MGC:31765) /FL=gb:BC018707.1
7.04305	0.05859	4.98262	0.04788	4.17	Down	0.00134587	0.0053248	NM_006803	203410_at	Homo sapiens adaptor-related protein complex 3, mu 2 subunit (AP3M2), mRNA. /PROD=adaptor-related protein complex 3, mu 2 subunit /FL=gb:NM_006803.1 gb:D38293.1
7.90777	0.07784	5.84851	0.007275	4.17	Down	0.00143822	0.00533833	BF572868	201581_at	hypothetical protein /FL=gb:NM_021156.1
5.09356	0.065685	7.15257	0.03637	4.17	Up	0.00132706	0.0053159	X59740	217176_s_at	Human ZFX mRNA for put. transcription activator, isoform 3. /PROD=ZFX product, isoform 3
12.3776	0.0401	10.3193	0.0084	4.16	Down	0.000395972	0.00380096	AF133207	221667_s_at	Homo sapiens protein kinase (H11) mRNA, complete cds. /PROD=protein kinase /FL=gb:AF133207.1
6.20686	0.003	8.26339	0.007545	4.16	Up	1.56e-05	0.00295174	AF298153	218954_s_at	Homo sapiens RNA polymerase III transcription initiation factor BRFU mRNA, complete cds. /PROD=RNA polymerase III transcription initiationfactor BRFU /FL=gb:NM_018310.1 gb:AF130058.1 gb:AF298153.1 gb:AF206673.2
10.1754	0.0346	8.11922	0.12074	4.16	Down	0.00371051	0.00801624	BG251175	202515_at	discs, large (Drosophila) homolog 1 /FL=gb:NM_004087.1 gb:U13896.1
9.82764	0.026425	7.77212	0.156085	4.16	Down	0.00587907	0.00995618	AU146870	232909_s_at	Homo sapiens cDNA FLJ12019 fis, clone HEMBB1001749, weakly similar to TRANSCRIPTIONAL ACTIVATOR GCN5
8.80526	0.001835	6.75066	0.155655	4.15	Down	0.00569131	0.00979751	AY007106	231808_at	Homo sapiens clone TCCCIA00427 mRNA sequence.
6.46481	0.02331	4.41139	0.133535	4.15	Down	0.00432957	0.00859915	NM_014904	203884_s_at	Homo sapiens KIAA0941 protein (KIAA0941), mRNA. /PROD=KIAA0941 protein /FL=gb:AB023158.1 gb:NM_014904.1
6.81086	0.04325	4.75974	0.08113	4.14	Down	0.0020031	0.00598946	N30152	229850_at	ESTs
6.23693	0.012975	8.28702	0.00876	4.14	Up	5.83e-05	0.00299084	NM_002393	205655_at	Homo sapiens mouse double minute 4, human homolog of; p53-binding protein (MDM4), mRNA. /PROD=mouse double minute 4, human homolog of /FL=gb:AF007111.1 gb:NM_002393.1
7.55176	0.010485	5.50327	0.04003	4.14	Down	0.000407806	0.00381081	BE504689	209084_s_at	replication factor C (activator 1) 1 (145kD) /FL=gb:AF040250.1 gb:L14922.1
6.92625	0.05344	4.87777	0.05298	4.14	Down	0.00134674	0.0053248	AI708256	229342_at	ESTs
7.44253	0.07459	5.39476	0.00338	4.13	Down	0.00132686	0.0053159	AA631242	221810_at	ESTs, Moderately similar to RB15 RAT RAS-RELATED PROTEIN RAB-15 (R.norvegicus)
7.35877	0.006115	5.31227	0.13572	4.13	Down	0.00437808	0.00863718	AI086530	217604_at	ESTs
6.52609	0.065435	8.57241	0.081545	4.13	Up	0.00260031	0.00671183	AW001618	224953_at	hypothetical protein AF140225
3.72061	0.0039	5.76666	0.001185	4.13	Up	3.97e-06	0.00206668	AK098337	1566147_a_at	Homo sapiens cDNA FLJ41018 fis, clone UTERU2018881.
10.3316	0.03115	8.28702	0.005465	4.13	Down	0.000239189	0.00347112	AK023520	231862_at	Homo sapiens cDNA FLJ13458 fis, clone PLACE1003361.
8.85778	0.060225	6.81352	0.12204	4.12	Down	0.00440265	0.00865664	NM_014876	201751_at	Homo sapiens KIAA0063 gene product (KIAA0063), mRNA. /PROD=KIAA0063 gene product /FL=gb:D31884.1 gb:NM_014876.1
6.01874	0.110075	8.06249	0.021805	4.12	Up	0.00300109	0.00717613	AI743396	222471_s_at	potassium channel modulatory factor /FL=gb:NM_020122.1 gb:BC000178.2
8.02075	0.009525	10.0645	0.14442	4.12	Up	0.00497786	0.00916789	AW206812	222615_s_at	hypothetical protein FLJ13902 /FL=gb:NM_024653.1
8.99392	0.07679	6.95146	0.039745	4.12	Down	0.00178739	0.00581741	AK026697	226185_at	Homo sapiens cDNA: FLJ23044 fis, clone LNG02454.
10.834	0.0756	8.7923	0.01304	4.12	Down	0.00140888	0.00532567	NM_019054	220547_s_at	Homo sapiens hypothetical protein MGC5560 (MGC5560), mRNA. /PROD=hypothetical protein MGC5560 /FL=gb:NM_019054.1
4.14921	0.038695	6.18987	0.02316	4.11	Up	0.000488004	0.0038415	NM_017715	219604_s_at	Homo sapiens hypothetical protein FLJ20216 (FLJ20216), mRNA. /PROD=hypothetical protein FLJ20216 /FL=gb:NM_017715.1
6.17467	0.0575	8.21476	0.106755	4.11	Up	0.00351405	0.00777871	AK023024	232184_at	Homo sapiens cDNA FLJ12962 fis, clone NT2RP2005694, weakly similar to X-LINKED RETINITIS PIGMENTOSA GTPASE REGULATOR.
8.11019	0.031425	6.07023	0.08138	4.11	Down	0.00182374	0.00584439	AI215106	227432_s_at	insulin receptor
9.1667	0.045735	7.12696	0.13054	4.11	Down	0.00456708	0.0087862	NM_012091	219384_s_at	Homo sapiens adenosine deaminase, tRNA-specific 1 (ADAT1), mRNA. /PROD=adenosine deaminase, tRNA-specific 1 /FL=gb:BC002758.1 gb:AF125188.1 gb:NM_012091.2
3.90342	0.01895	5.94315	0.005085	4.11	Up	9.25e-05	0.00321181	AI027731	231375_at	hypothetical protein FLJ11561
8.28552	0.001125	10.3247	0.0362	4.11	Up	0.000315299	0.00360417	AA648913	202094_at	baculoviral IAP repeat-containing 5 (survivin) /FL=gb:AF077350.1 gb:NM_001168.1
10.1752	0.0028	8.13748	0.093005	4.11	Down	0.00207856	0.00602571	NM_024622	219002_at	Homo sapiens hypothetical protein FLJ21901 (FLJ21901), mRNA. /PROD=hypothetical protein FLJ21901 /FL=gb:NM_024622.1
5.11862	0.06028	3.0814	0.088655	4.1	Down	0.00275785	0.00682679	AA725913	227992_s_at	Homo sapiens cDNA FLJ14300 fis, clone PLACE1011891
9.40179	0.021545	7.36466	0.01786	4.1	Down	0.000188665	0.00347112	NM_014888	201889_at	Homo sapiens predicted osteoblast protein (GS3786), mRNA. /PROD=predicted osteoblast protein /FL=gb:NM_014888.1 gb:D87120.1
6.55701	0.119315	8.59413	0.00447	4.1	Up	0.00341773	0.00767974	NM_018310	218955_at	Homo sapiens hypothetical protein FLJ11052 (FLJ11052), mRNA. /PROD=hypothetical protein FLJ11052 /FL=gb:NM_018310.1 gb:AF130058.1 gb:AF298153.1 gb:AF206673.2
7.81281	0.061135	9.84966	0.051375	4.1	Up	0.00153352	0.00547912	BF221673	213918_s_at	Homo sapiens cDNA FLJ13648 fis, clone PLACE1011340, weakly similar to Homo sapiens IDN3-B mRNA
7.16951	0.03713	5.13267	0.020485	4.1	Down	0.000433169	0.00381081	BF511276	227530_at	ESTs
4.43211	0.094705	6.46891	0.092325	4.1	Up	0.00419019	0.00845839	U41070	210128_s_at	Human P2 purinergic receptor mRNA, complete cds. /PROD=P2 purinergic receptor /FL=gb:D89079.1 gb:U41070.1
4.78447	0.08095	6.8197	0.09451	4.1	Up	0.00371756	0.00801624	AW993257	243491_at	ESTs
10.4471	0.0813	8.41212	0.111505	4.1	Down	0.004567	0.0087862	NM_015516	218245_at	Homo sapiens hypothetical protein, estradiol-induced (E2IG4), mRNA. /PROD=hypothetical protein, estradiol-induced /FL=gb:NM_015516.1 gb:AF191019.1
9.46468	0.0549	7.4297	0.07145	4.1	Down	0.00195485	0.00595315	AA579890	242560_at	ESTs
8.23753	0.023105	6.20275	0.151015	4.1	Down	0.0055898	0.00975151	BF108964	228468_at	ESTs, Weakly similar to T17287 hypothetical protein DKFZp434N0250.1 (H.sapiens)
9.43737	0.09509	7.40301	0.068345	4.1	Down	0.0032971	0.00746688	BG150494	227003_at	replication factor C (activator 1) 1 (145kD)
7.81744	0.07085	9.85136	0.03051	4.1	Up	0.00143534	0.00533833	W93501	225742_at	ESTs, Weakly similar to ALU7_HUMAN ALU SUBFAMILY SQ SEQUENCE CONTAMINATION WARNING ENTRY (H.sapiens)
8.31395	0.034465	6.28047	0.104285	4.09	Down	0.00290458	0.00708458	NM_006115	204086_at	Homo sapiens preferentially expressed antigen in melanoma (PRAME), mRNA. /PROD=preferentially expressed antigen of melanoma /FL=gb:U65011.1 gb:NM_006115.1
9.89643	0.049035	7.86297	0.099275	4.09	Down	0.00295186	0.00712329	NM_002890	202677_at	Homo sapiens RAS p21 protein activator (GTPase activating protein) 1 (RASA1), transcript variant 1, mRNA. /PROD=RAS p21 protein activator 1, isoform 1 /FL=gb:M23379.1 gb:NM_002890.1
8.95805	0.02086	6.9248	0.10465	4.09	Down	0.00274302	0.00681827	AI741784	212306_at	KIAA0627 protein; Drosophila multiple asters (Mast)-like homolog 2
8.75362	0.008095	6.72218	0.037925	4.09	Down	0.000364212	0.00371889	AI796581	212789_at	KIAA0056 protein
9.31616	0.136045	7.28514	0.03123	4.09	Down	0.00469001	0.00890547	BE550452	213793_s_at	Homer, neuronal immediate early gene, 1B
10.0592	0.0072	8.02979	0.07068	4.08	Down	0.00122332	0.0051533	NM_003715	201832_s_at	Homo sapiens vesicle docking protein p115 (P115), mRNA. /PROD=vesicle docking protein p115 /FL=gb:NM_003715.1 gb:D86326.1
6.41943	0.104035	8.44877	0.008925	4.08	Up	0.00263699	0.00673144	W58461	225197_at	ESTs, Weakly similar to 2004399A chromosomal protein (H.sapiens)
7.17263	0.063135	9.20184	0.00459	4.08	Up	0.000971728	0.00481931	AI435828	203438_at	stanniocalcin 2 /FL=gb:AF098462.1 gb:AF031036.1 gb:NM_003714.1 gb:BC000658.1 gb:AB012664.1 gb:AF055460.1
5.20986	0.03501	3.18199	0.018495	4.08	Down	0.000381022	0.00379746	BG251692	238743_at	ESTs, Weakly similar to ALU1_HUMAN ALU SUBFAMILY J SEQUENCE CONTAMINATION WARNING ENTRY (H.sapiens)
2.46662	0.02327	4.49435	0.117445	4.08	Up	0.00346822	0.00772461	NM_024885	220325_at	Homo sapiens TATA box binding protein (TBP)-associated factor, RNA polymerase II, Q (TAF2Q), mRNA. /PROD=hypothetical protein FLJ23157 /FL=gb:NM_024885.1
7.31424	0.042605	5.2866	0.14147	4.08	Down	0.00526753	0.00951428	AK023390	233558_s_at	Homo sapiens cDNA FLJ13328 fis, clone OVARC1001768.
5.50654	0.057595	3.47922	0.06549	4.08	Down	0.00184551	0.00588427	BE674118	228304_at	ESTs
5.20352	0.00414	7.23082	0.066	4.08	Up	0.00106234	0.00500647	U67195	201149_s_at	Human tissue inhibitor of metalloproteinase-3 mRNA, complete cds. /PROD=tissue inhibitor of metalloproteinase-3 /FL=gb:NM_000362.2 gb:U14394.1 gb:U67195.1 gb:U02571.1
9.30002	0.05539	7.27364	0.00052	4.07	Down	0.000746402	0.00442617	BE966876	212379_at	phosphoribosylglycinamide formyltransferase, phosphoribosylglycinamide synthetase, phosphoribosylaminoimidazole synthetase /FL=gb:NM_000819.1
2.38304	0.01492	4.40795	0.00135	4.07	Up	5.47e-05	0.00299084	H24547	1566219_at	Homo sapiens cDNA FLJ25181 fis, clone CBR09271.
6.01717	0.091385	3.99272	0.100975	4.07	Down	0.00449498	0.00874985	AI569792	236976_at	ESTs, Moderately similar to T02755 fanconi anemia complementation group A protein (H.sapiens)
8.01545	0.0693	5.9914	0.10299	4.07	Down	0.00374026	0.00802365	AL050050	214855_s_at	Homo sapiens mRNA; cDNA DKFZp566D133 (from clone DKFZp566D133); partial cds. /PROD=hypothetical protein
8.20827	0.110885	10.2323	0.0136	4.07	Up	0.0030326	0.00720285	NM_024523	218912_at	Homo sapiens hypothetical protein FLJ22035 (FLJ22035), mRNA. /PROD=hypothetical protein FLJ22035 /FL=gb:NM_024523.1
9.23879	0.009435	11.2622	0.01175	4.07	Up	5.55e-05	0.00299084	AI432196	201865_x_at	nuclear receptor subfamily 3, group C, member 1 /FL=gb:NM_000176.1 gb:M10901.1
7.59114	0.024845	5.56882	0.02417	4.06	Down	0.000293644	0.00352795	AI659561	214109_at	cell division cycle 4-like
8.80326	0.084425	6.78191	0.11144	4.06	Down	0.0047499	0.00895404	BE738279	242546_at	ESTs
8.44152	0.043845	6.42177	0.09002	4.06	Down	0.0024487	0.00650998	NM_012343	202784_s_at	Homo sapiens nicotinamide nucleotide transhydrogenase (NNT), mRNA. /PROD=nicotinamide nucleotide transhydrogenase /FL=gb:NM_012343.1 gb:U40490.1
5.90894	0.0304	3.88932	0.068955	4.05	Down	0.00138939	0.0053248	BC038198	1559352_a_at	Homo sapiens, clone IMAGE:3925220, mRNA.
7.66986	0.022525	9.68915	0.06921	4.05	Up	0.00129663	0.00528621	NM_006253	201835_s_at	Homo sapiens protein kinase, AMP-activated, beta 1 non-catalytic subunit (PRKAB1), mRNA. /PROD=protein kinase, AMP-activated, beta 1non-catalytic subunit /FL=gb:BC001056.1 gb:BC001007.1 gb:U83994.1 gb:NM_006253.1 gb:BC001823.1 gb:AF022116.1
6.20479	0.022025	4.18614	0.08947	4.05	Down	0.00207698	0.00602571	NM_003586	205744_at	Homo sapiens double C2-like domains, alpha (DOC2A), mRNA. /PROD=double C2-like domains, alpha /FL=gb:NM_003586.1 gb:D31897.1
7.30021	0.032835	9.31831	0.04484	4.05	Up	0.000757544	0.00444341	AW337510	213758_at	cytochrome c oxidase subunit IV
11.1431	0.06985	9.12725	0.03111	4.04	Down	0.00143579	0.00533833	AV686514	225078_at	ferritin, light polypeptide
5.44834	0.096485	3.43296	0.057535	4.04	Down	0.00309253	0.00730357	NM_004402	206752_s_at	Homo sapiens DNA fragmentation factor, 40 kD, beta polypeptide (caspase-activated DNase) (DFFB), mRNA. /PROD=DNA fragmentation factor, 40 kD, betapolypeptide /FL=gb:AF064019.1 gb:NM_004402.1 gb:AF039210.1 gb:AB013918.1
6.85428	0.025805	8.86963	0.12651	4.04	Up	0.00407931	0.00834189	NM_018105	219292_at	Homo sapiens hypothetical protein FLJ10477 (FLJ10477), mRNA. /PROD=hypothetical protein FLJ10477 /FL=gb:NM_018105.1
8.11667	0.02976	6.10133	0.144145	4.04	Down	0.00529145	0.00952994	NM_018964	218928_s_at	Homo sapiens solute carrier family 37 (glycerol-3-phosphate transporter), member 1 (SLC37A1), mRNA. /PROD=solute carrier family 37 (glycerol-3-phosphatetransporter), member 1 /FL=gb:NM_018964.1
2.50695	0.01637	4.52177	0.07284	4.04	Up	0.00137017	0.0053248	AW237462	228262_at	ESTs
2.31315	0.08541	4.32592	0.088955	4.04	Up	0.00373289	0.00802365	BC013582	1568889_at	Homo sapiens, clone IMAGE:3876190, mRNA.
7.28494	0.11849	5.27262	0.002965	4.03	Down	0.00345136	0.00770545	U15939	209776_s_at	Human placental folate transporter (hFOLT1) mRNA, complete cds. /PROD=placental folate transporter /FL=gb:AF004354.1 gb:U19720.1 gb:U15939.1 gb:U17566.1 gb:NM_003056.1
8.9268	0.114105	6.91451	0.005175	4.03	Down	0.00320651	0.00739663	AL445192	224925_at	Human DNA sequence from clone RP11-269H4 on chromosome 20 Contains the 3 end of the KIAA1415 gene similar to T-Lymphona invasion and metastasis inducing protein 1, ESTs, STSs and GSSs
6.95713	0.10809	8.96895	0.005505	4.03	Up	0.00288161	0.00704506	NM_021030	219854_at	Homo sapiens zinc finger protein 14 (KOX 6) (ZNF14), mRNA. /PROD=zinc finger protein 14 (KOX 6) /FL=gb:AB021644.1 gb:NM_021030.1
6.68872	0.14238	4.67807	0.01385	4.03	Down	0.00502381	0.00920926	AF001362	205842_s_at	Homo sapiens Jak2 kinase (JAK2) mRNA, complete cds. /PROD=Jak2 kinase /FL=gb:AF005216.1 gb:NM_004972.2 gb:AF001362.1 gb:AF058925.1
8.91855	0.0984	6.90803	0.057765	4.03	Down	0.0032054	0.00739663	AB020710	212653_s_at	Homo sapiens mRNA for KIAA0903 protein, partial cds. /PROD=KIAA0903 protein
5.30815	0.04617	7.31735	0.106055	4.03	Up	0.0032979	0.00746688	AI972599	230761_at	ESTs
6.08215	0.00529	4.07336	0.139075	4.02	Down	0.00476591	0.00895404	NM_002199	203275_at	Homo sapiens interferon regulatory factor 2 (IRF2), mRNA. /PROD=interferon regulatory factor 2 /FL=gb:NM_002199.2
8.56654	0.046225	6.55828	0.04089	4.02	Down	0.000943038	0.00475493	AI989530	227197_at	ESTs
9.89775	0.03375	7.89009	0.059935	4.02	Down	0.00117174	0.00513418	AI689429	213518_at	DKFZP586N0819 protein
4.07737	0.05958	6.08305	0.021365	4.02	Up	0.000994415	0.00487993	AK024044	212839_s_at	Homo sapiens cDNA FLJ13982 fis, clone Y79AA1001711, highly similar to Human 60-kdal ribonucleoprotein (Ro) mRNA.
10.4121	0.02075	8.40791	0.099915	4.01	Down	0.00258262	0.00668689	BC012846	1555037_a_at	Homo sapiens, clone MGC:21176 IMAGE:3880331, mRNA, complete cds. /PROD=Unknown (protein for MGC:21176) /FL=gb:BC012846.1
6.8071	0.02994	4.8033	0.144165	4.01	Down	0.00535608	0.00959305	AW170571	225129_at	copine II
4.4409	0.084595	2.43734	0.10199	4.01	Down	0.00434552	0.00860818	AI360054	230818_at	ESTs
9.91672	0.023215	7.91455	0.01688	4.01	Down	0.000205457	0.00347112	NM_007027	202633_at	Homo sapiens topoisomerase (DNA) II binding protein (TOPBP1), mRNA. /PROD=topoisomerase (DNA) II binding protein /FL=gb:NM_007027.1 gb:AB019397.1
6.4634	0.020815	4.46206	0.02624	4	Down	0.000279956	0.00347112	NM_002203	205032_at	Homo sapiens integrin, alpha 2 (CD49B, alpha 2 subunit of VLA-2 receptor) (ITGA2), mRNA. /PROD=integrin alpha 2 precursor /FL=gb:NM_002203.2
7.85735	0.04319	5.85611	0.083495	4	Down	0.0021992	0.00624104	AL570294	221564_at	HMT1 (hnRNP methyltransferase, S. cerevisiae)-like 1 /FL=gb:AF059319.1
7.73609	0.021985	5.73567	0.088225	4	Down	0.00205952	0.00602571	AF183421	217764_s_at	Homo sapiens small GTP-binding protein rab22b mRNA, complete cds. /PROD=small GTP-binding protein rab22b /FL=gb:NM_006868.1 gb:U59877.1 gb:U57091.1 gb:BC001148.1 gb:AF183421.1 gb:AF234995.1
